# Supplementary material for: New Insights From Imputed Whole-Genome Sequence-Based Genome-Wide Association Analysis and Transcriptome Analysis: The Genetic Mechanisms Underlying Residual Feed Intake in Chickens
Source: Front Genet. 2020 Apr 3;11:243. doi: 10.3389/fgene.2020.00243 (PMC7147382; doi:10.3389/fgene.2020.00243)
Supplement: Supplementary file 2 [file Data_Sheet_2.xlsx]

## Sheet: Table S1
Table S1. A list of suggestively significant SNPs associated with ADG, ADFI, and RFI obtained from sequence-based GWAS in chicken
Traits	ID	Chr.	Position	Ref/Alt	MAF	Bata(S.E)	P.value	Annotation	Gene_ID
ADG	1:57369256	1	57369256	G/A	0.006	-8.96(1.8)	6.09	3_prime_UTR_variant	KIAA1147
ADG	1:57370420	1	57370420	G/C	0.006	-8.96(1.8)	6.09	intron_variant	KIAA1147
ADG	3:50894663	3	50894663	G/A	0.068	-2.66(0.58)	5.3	intergenic_region	NOX3;ENSGALG00000039309
ADG	6:5383099	6	5383099	G/A	0.016	-5.46(1.06)	6.47	intergenic_region	IPMK;ENSGALG00000044846
ADG	6:5383107	6	5383107	C/T	0.016	-5.46(1.06)	6.47	intergenic_region	IPMK;ENSGALG00000044846
ADG	rs313539946	6	5384748	C/T	0.01	-6.63(1.27)	6.58	intergenic_region	IPMK;ENSGALG00000044846
ADG	rs794505243	6	5384751	C/A	0.01	-6.63(1.27)	6.58	intergenic_region	IPMK;ENSGALG00000044846
ADG	rs314234551	6	5384793	T/A	0.01	-6.63(1.27)	6.58	intergenic_region	IPMK;ENSGALG00000044846
ADG	6:5384922	6	5384922	A/T	0.018	-4.93(0.99)	6.13	intergenic_region	IPMK;ENSGALG00000044846
ADG	6:5384930	6	5384930	A/G	0.018	-4.93(0.99)	6.13	intergenic_region	IPMK;ENSGALG00000044846
ADG	rs732848368	6	5384945	C/G	0.018	-4.93(0.99)	6.13	intergenic_region	IPMK;ENSGALG00000044846
ADG	rs733414403	6	5384970	T/C	0.018	-4.93(0.99)	6.13	intergenic_region	IPMK;ENSGALG00000044846
ADG	rs741548158	6	5385096	C/T	0.019	-4.66(0.97)	5.74	intergenic_region	IPMK;ENSGALG00000044846
ADG	rs732636827	6	5385103	T/G	0.019	-4.66(0.97)	5.74	intergenic_region	IPMK;ENSGALG00000044846
ADG	6:5386269	6	5386269	A/C	0.009	-7.15(1.38)	6.53	intergenic_region	IPMK;ENSGALG00000044846
ADG	6:5386556	6	5386556	G/A	0.009	-7.15(1.38)	6.53	intergenic_region	IPMK;ENSGALG00000044846
ADG	rs733722124	6	5387042	A/G	0.016	-5.46(1.06)	6.47	intergenic_region	IPMK;ENSGALG00000044846
ADG	6:5387162	6	5387162	C/T	0.009	-7.15(1.38)	6.53	intergenic_region	IPMK;ENSGALG00000044846
ADG	rs13532410	14	5998842	C/T	0.092	2.39(0.5)	5.77	upstream_gene_variant	GNG13
ADG	rs13532410	14	5998842	C/T	0.092	2.39(0.5)	5.77	intron_variant	LOC416530
ADG	25:2006726	25	2006726	T/G	0.46	-1.43(0.3)	5.55	upstream_gene_variant	LOC771066
ADG	25:2006726	25	2006726	T/G	0.46	-1.43(0.3)	5.55	upstream_gene_variant	LOC101748164
ADG	25:2006726	25	2006726	T/G	0.46	-1.43(0.3)	5.55	upstream_gene_variant	LOC768967
ADG	25:2006726	25	2006726	T/G	0.46	-1.43(0.3)	5.55	downstream_gene_variant	LOC771082
ADG	rs316069098	27	2588827	C/G	0.04	3.4(0.74)	5.32	intron_variant	MRC2
ADG	rs741469064	27	2590068	T/C	0.047	3.13(0.66)	5.54	intron_variant	MRC2
ADG	rs15239820	27	2591244	T/C	0.041	3.41(0.73)	5.48	splice_region_variant&intron_variant	MRC2
ADG	rs317948567	27	2597021	C/T	0.04	3.4(0.74)	5.32	intron_variant	MRC2
ADFI	rs317901741	1	25051898	G/T	0.008	18.92(4.09)	5.35	intergenic_region	MET;CAV1
ADFI	rs312758238	1	61489463	C/A	0.134	-6.05(1.19)	6.27	intron_variant	CACNA1C
ADFI	rs315491752	1	61491491	T/A	0.135	-5.15(1.1)	5.47	intron_variant	CACNA1C
ADFI	rs738128385	1	61492571	C/T	0.209	-4.57(0.99)	5.32	intron_variant	CACNA1C
ADFI	rs13971188	1	168753775	A/G	0.156	5.24(1.12)	5.43	intron_variant	RB1
ADFI	rs317444296	3	68297975	T/A	0.028	-11.65(2.5)	5.4	intergenic_region	RTN4IP1;ENSGALG00000015345
ADFI	rs316921862	3	68299209	T/A	0.038	-10.67(2.15)	6.06	intergenic_region	RTN4IP1;ENSGALG00000015345
ADFI	rs741035523	3	68299817	G/A	0.038	-10.37(2.19)	5.58	intergenic_region	RTN4IP1;ENSGALG00000015345
ADFI	rs732400381	3	68303170	C/G	0.028	-11.65(2.5)	5.4	intergenic_region	RTN4IP1;ENSGALG00000015345
ADFI	rs739686389	3	68303256	A/G	0.028	-11.65(2.5)	5.4	intergenic_region	RTN4IP1;ENSGALG00000015345
ADFI	rs736584687	3	68303993	G/A	0.028	-11.65(2.5)	5.4	intergenic_region	RTN4IP1;ENSGALG00000015345
ADFI	rs317068393	3	68327288	T/C	0.028	-11.65(2.5)	5.4	upstream_gene_variant	ENSGALG00000015345
ADFI	rs315596273	3	68329804	G/A	0.028	-11.94(2.51)	5.59	synonymous_variant	ENSGALG00000015345
ADFI	rs315180031	3	68330134	T/C	0.028	-11.94(2.51)	5.59	synonymous_variant	ENSGALG00000015345
ADFI	rs14373195	3	68415735	A/T	0.029	-11.73(2.46)	5.65	intron_variant	ATG5
ADFI	rs314156216	3	68416176	C/T	0.029	-11.73(2.46)	5.65	intron_variant	ATG5
ADFI	rs312626507	3	68416795	T/G	0.028	-11.65(2.5)	5.4	intron_variant	ATG5
ADFI	rs14373198	3	68416928	C/T	0.028	-11.65(2.5)	5.4	intron_variant	ATG5
ADFI	rs14373199	3	68416995	C/T	0.029	-11.73(2.46)	5.65	intron_variant	ATG5
ADFI	rs14373200	3	68417028	A/G	0.028	-11.65(2.5)	5.4	intron_variant	ATG5
ADFI	rs14373201	3	68417147	G/A	0.028	-11.65(2.5)	5.4	intron_variant	ATG5
ADFI	rs14373202	3	68417163	T/G	0.028	-11.65(2.5)	5.4	intron_variant	ATG5
ADFI	rs14373203	3	68417228	C/T	0.028	-11.65(2.5)	5.4	intron_variant	ATG5
ADFI	rs14373204	3	68417238	A/G	0.028	-11.65(2.5)	5.4	intron_variant	ATG5
ADFI	rs14373205	3	68417247	A/C	0.028	-11.65(2.5)	5.4	intron_variant	ATG5
ADFI	rs14373206	3	68417258	T/G	0.028	-11.65(2.5)	5.4	intron_variant	ATG5
ADFI	rs15382104	3	68417459	A/G	0.028	-11.65(2.5)	5.4	intron_variant	ATG5
ADFI	rs15382106	3	68417489	C/T	0.028	-11.65(2.5)	5.4	intron_variant	ATG5
ADFI	rs15382109	3	68418451	A/G	0.028	-11.65(2.5)	5.4	intron_variant	ATG5
ADFI	rs312340707	3	68418569	C/T	0.028	-11.65(2.5)	5.4	intron_variant	ATG5
ADFI	rs16295607	3	68420966	A/G	0.028	-11.65(2.5)	5.4	intron_variant	ATG5
ADFI	rs16295618	3	68422160	T/C	0.028	-11.65(2.5)	5.4	intron_variant	ATG5
ADFI	rs16295620	3	68422338	A/G	0.028	-11.65(2.5)	5.4	intron_variant	ATG5
ADFI	rs312852504	3	68422384	C/A	0.028	-11.65(2.5)	5.4	intron_variant	ATG5
ADFI	rs733011117	3	68422652	A/G	0.028	-11.65(2.5)	5.4	intron_variant	ATG5
ADFI	3:68422664	3	68422664	T/A	0.028	-11.65(2.5)	5.4	intron_variant	ATG5
ADFI	rs739765391	3	68422673	T/A	0.028	-11.65(2.5)	5.4	intron_variant	ATG5
ADFI	rs732380273	3	68422675	C/T	0.028	-11.65(2.5)	5.4	intron_variant	ATG5
ADFI	rs314987417	3	68423677	C/G	0.028	-11.65(2.5)	5.4	intron_variant	ATG5
ADFI	rs313889161	3	68424956	G/C	0.028	-11.65(2.5)	5.4	intron_variant	ATG5
ADFI	rs315144085	3	68425010	A/G	0.028	-11.65(2.5)	5.4	intron_variant	ATG5
ADFI	rs740909017	3	68425059	C/T	0.028	-11.65(2.5)	5.4	intron_variant	ATG5
ADFI	rs316104357	3	68427767	T/C	0.028	-11.65(2.5)	5.4	intron_variant	ATG5
ADFI	rs740279410	3	68428113	A/G	0.028	-11.65(2.5)	5.4	intron_variant	ATG5
ADFI	rs314040944	3	68428262	T/A	0.028	-11.65(2.5)	5.4	intron_variant	ATG5
ADFI	rs315691403	3	68429535	G/A	0.028	-11.65(2.5)	5.4	intron_variant	ATG5
ADFI	3:68429566	3	68429566	T/A	0.028	-11.65(2.5)	5.4	intron_variant	ATG5
ADFI	rs733880844	3	68431512	C/A	0.028	-11.65(2.5)	5.4	intron_variant	ATG5
ADFI	rs733702702	3	68434645	C/G	0.028	-11.65(2.5)	5.4	intron_variant	ATG5
ADFI	rs738285154	3	68434856	T/A	0.028	-11.65(2.5)	5.4	intron_variant	ATG5
ADFI	rs732089710	3	68434866	G/A	0.028	-11.65(2.5)	5.4	intron_variant	ATG5
ADFI	rs313973389	3	68455075	C/T	0.028	-11.65(2.5)	5.4	intron_variant	ATG5
ADFI	rs315828335	3	68455182	G/A	0.028	-11.65(2.5)	5.4	intron_variant	ATG5
ADFI	rs317295515	3	68475880	G/C	0.028	-11.65(2.5)	5.4	intron_variant	ATG5
ADFI	rs735749679	4	1504353	T/C	0.058	8(1.72)	5.38	upstream_gene_variant	ENSGALG00000044952
ADFI	rs314700092	4	1505383	A/G	0.058	8(1.72)	5.38	upstream_gene_variant	ENSGALG00000044952
ADFI	rs733394943	4	1505437	T/C	0.058	8(1.72)	5.38	upstream_gene_variant	ENSGALG00000044952
ADFI	rs794173208	4	1505529	A/G	0.058	8(1.72)	5.38	upstream_gene_variant	ENSGALG00000044952
ADFI	4:1505530	4	1505530	G/T	0.058	8(1.72)	5.38	upstream_gene_variant	ENSGALG00000044952
ADFI	4:1505540	4	1505540	T/C	0.058	8(1.72)	5.38	upstream_gene_variant	ENSGALG00000044952
ADFI	4:1505560	4	1505560	A/G	0.058	8(1.72)	5.38	upstream_gene_variant	ENSGALG00000044952
ADFI	rs316416869	4	1506419	A/G	0.059	8.43(1.71)	5.98	upstream_gene_variant	ENSGALG00000044952
ADFI	rs312745244	4	1506580	C/T	0.058	8(1.72)	5.38	upstream_gene_variant	ENSGALG00000044952
ADFI	4:1507043	4	1507043	A/G	0.058	8(1.72)	5.38	upstream_gene_variant	ENSGALG00000044952
ADFI	rs317342474	4	1507444	A/G	0.058	8(1.72)	5.38	intron_variant	ENSGALG00000044952
ADFI	rs732952905	4	1507533	T/C	0.139	5.57(1.21)	5.31	intron_variant	ENSGALG00000044952
ADFI	4:1508313	4	1508313	A/G	0.058	8(1.72)	5.38	intron_variant	ENSGALG00000044952
ADFI	rs317191914	4	1509698	G/C	0.067	7.54(1.58)	5.62	upstream_gene_variant	ENSGALG00000044952
ADFI	rs317191914	4	1509698	G/C	0.067	7.54(1.58)	5.62	intergenic_region	ENSGALG00000044952;TBX22
ADFI	rs734110427	4	1509922	G/A	0.067	7.54(1.58)	5.62	upstream_gene_variant	ENSGALG00000044952
ADFI	rs734110427	4	1509922	G/A	0.067	7.54(1.58)	5.62	intergenic_region	ENSGALG00000044952;TBX22
ADFI	4:1510112	4	1510112	T/C	0.058	8(1.72)	5.38	upstream_gene_variant	ENSGALG00000044952
ADFI	4:1510112	4	1510112	T/C	0.058	8(1.72)	5.38	intergenic_region	ENSGALG00000044952;TBX22
ADFI	4:1511678	4	1511678	G/C	0.058	8(1.72)	5.38	upstream_gene_variant	ENSGALG00000044952
ADFI	4:1511678	4	1511678	G/C	0.058	8(1.72)	5.38	intergenic_region	ENSGALG00000044952;TBX22
ADFI	rs315706485	4	1512323	A/G	0.148	5.5(1.17)	5.5	upstream_gene_variant	ENSGALG00000044952
ADFI	rs315706485	4	1512323	A/G	0.148	5.5(1.17)	5.5	intergenic_region	ENSGALG00000044952;TBX22
ADFI	rs794715156	4	1512920	G/A	0.058	8(1.72)	5.38	upstream_gene_variant	ENSGALG00000044952
ADFI	rs794715156	4	1512920	G/A	0.058	8(1.72)	5.38	intergenic_region	ENSGALG00000044952;TBX22
ADFI	rs314072215	4	1517089	A/G	0.058	8(1.72)	5.38	upstream_gene_variant	TBX22
ADFI	rs316682447	4	1517800	A/G	0.058	8(1.72)	5.38	upstream_gene_variant	TBX22
ADFI	4:1518598	4	1518598	G/A	0.058	8(1.72)	5.38	upstream_gene_variant	TBX22
ADFI	4:1521227	4	1521227	T/C	0.058	8(1.72)	5.38	splice_region_variant&intron_variant	TBX22
ADFI	rs732596826	4	1523213	A/C	0.058	8(1.72)	5.38	missense_variant	TBX22
ADFI	rs739628854	4	1527897	A/G	0.06	8.1(1.7)	5.62	downstream_gene_variant	TBX22
ADFI	rs739628854	4	1527897	A/G	0.06	8.1(1.7)	5.62	intergenic_region	TBX22;CHMP1B
ADFI	rs316335586	4	1527928	C/T	0.06	8.1(1.7)	5.62	downstream_gene_variant	TBX22
ADFI	rs316335586	4	1527928	C/T	0.06	8.1(1.7)	5.62	intergenic_region	TBX22;CHMP1B
ADFI	rs732450170	4	1528060	T/C	0.06	8.1(1.7)	5.62	downstream_gene_variant	TBX22
ADFI	rs732450170	4	1528060	T/C	0.06	8.1(1.7)	5.62	intergenic_region	TBX22;CHMP1B
ADFI	rs738849369	4	1528365	A/G	0.059	8.09(1.71)	5.53	downstream_gene_variant	TBX22
ADFI	rs738849369	4	1528365	A/G	0.059	8.09(1.71)	5.53	intergenic_region	TBX22;CHMP1B
ADFI	4:1528420	4	1528420	T/C	0.059	8.09(1.71)	5.53	downstream_gene_variant	TBX22
ADFI	4:1528420	4	1528420	T/C	0.059	8.09(1.71)	5.53	intergenic_region	TBX22;CHMP1B
ADFI	rs314420941	4	1528630	C/T	0.059	8.09(1.71)	5.53	downstream_gene_variant	TBX22
ADFI	rs314420941	4	1528630	C/T	0.059	8.09(1.71)	5.53	intergenic_region	TBX22;CHMP1B
ADFI	rs736579938	4	1528689	C/T	0.059	8.09(1.71)	5.53	downstream_gene_variant	TBX22
ADFI	rs736579938	4	1528689	C/T	0.059	8.09(1.71)	5.53	intergenic_region	TBX22;CHMP1B
ADFI	rs313677161	4	1528706	G/C	0.06	8.1(1.7)	5.62	downstream_gene_variant	TBX22
ADFI	rs313677161	4	1528706	G/C	0.06	8.1(1.7)	5.62	intergenic_region	TBX22;CHMP1B
ADFI	rs315169998	4	1529116	T/A	0.058	8(1.72)	5.38	downstream_gene_variant	TBX22
ADFI	rs315169998	4	1529116	T/A	0.058	8(1.72)	5.38	intergenic_region	TBX22;CHMP1B
ADFI	rs732419752	4	1531233	A/G	0.058	8(1.72)	5.38	intergenic_region	TBX22;CHMP1B
ADFI	rs734524331	4	1531332	T/C	0.059	8.19(1.72)	5.64	intergenic_region	TBX22;CHMP1B
ADFI	rs794007655	4	1551532	G/A	0.058	8(1.72)	5.38	intron_variant	ENOX2
ADFI	rs794490923	4	1551963	A/G	0.058	8(1.72)	5.38	intron_variant	ENOX2
ADFI	rs313886200	4	1552091	A/G	0.067	8.07(1.61)	6.13	intron_variant	ENOX2
ADFI	rs739958354	4	1553565	T/C	0.058	8(1.72)	5.38	intron_variant	ENOX2
ADFI	rs732962964	4	1586409	G/A	0.064	7.83(1.64)	5.63	upstream_gene_variant	RAB33A
ADFI	rs732962964	4	1586409	G/A	0.064	7.83(1.64)	5.63	upstream_gene_variant	ENSGALG00000004019
ADFI	rs732962964	4	1586409	G/A	0.064	7.83(1.64)	5.63	upstream_gene_variant	AIFM1
ADFI	4:1586764	4	1586764	A/G	0.058	8(1.72)	5.38	upstream_gene_variant	RAB33A
ADFI	4:1586764	4	1586764	A/G	0.058	8(1.72)	5.38	upstream_gene_variant	ENSGALG00000004019
ADFI	4:1586764	4	1586764	A/G	0.058	8(1.72)	5.38	upstream_gene_variant	AIFM1
ADFI	rs317002539	4	1615803	A/G	0.078	7.36(1.5)	5.95	synonymous_variant	BCORL1
ADFI	rs736430573	4	1616138	G/A	0.078	7.36(1.5)	5.95	missense_variant	BCORL1
ADFI	rs313675194	4	1616216	T/C	0.078	7.36(1.5)	5.95	missense_variant	BCORL1
ADFI	rs15547662	4	39092329	G/A	0.39	4.62(0.95)	5.82	intron_variant	TET2
ADFI	rs15547669	4	39092575	C/T	0.39	4.62(0.95)	5.82	intron_variant	TET2
ADFI	rs16393368	4	39092922	A/G	0.39	4.62(0.95)	5.82	intron_variant	TET2
ADFI	rs16393370	4	39092987	A/T	0.39	4.62(0.95)	5.82	intron_variant	TET2
ADFI	rs314050778	4	39093406	A/G	0.39	4.62(0.95)	5.82	intron_variant	TET2
ADFI	rs315627274	4	39096310	G/A	0.391	4.72(0.95)	6.05	intron_variant	TET2
ADFI	rs732788369	4	39099609	G/T	0.391	4.72(0.95)	6.05	intron_variant	TET2
ADFI	rs733900788	4	39101005	A/G	0.392	4.75(0.94)	6.21	intron_variant	TET2
ADFI	rs738689417	4	39101034	T/C	0.392	4.75(0.94)	6.21	intron_variant	TET2
ADFI	rs737885204	4	39101076	A/T	0.393	4.74(0.94)	6.19	intron_variant	TET2
ADFI	rs731651583	4	39101077	C/T	0.393	4.74(0.94)	6.19	intron_variant	TET2
ADFI	rs735096749	4	39101097	G/A	0.393	4.74(0.94)	6.19	intron_variant	TET2
ADFI	rs317037789	4	39102092	T/C	0.391	4.72(0.95)	6.05	intron_variant	TET2
ADFI	rs315832934	4	39102256	A/G	0.391	4.72(0.95)	6.05	intron_variant	TET2
ADFI	rs313858456	4	39104807	G/T	0.391	4.72(0.95)	6.05	synonymous_variant	TET2
ADFI	rs316427025	4	39109718	A/C	0.391	4.71(0.95)	6.02	upstream_gene_variant	TET2
ADFI	rs316427025	4	39109718	A/C	0.391	4.71(0.95)	6.02	intergenic_region	TET2;MIR1627
ADFI	rs314517773	4	39109762	T/C	0.391	4.72(0.95)	6.05	upstream_gene_variant	TET2
ADFI	rs314517773	4	39109762	T/C	0.391	4.72(0.95)	6.05	intergenic_region	TET2;MIR1627
ADFI	rs315082210	4	39111975	A/G	0.392	4.7(0.95)	6.02	upstream_gene_variant	TET2
ADFI	rs315082210	4	39111975	A/G	0.392	4.7(0.95)	6.02	intergenic_region	TET2;MIR1627
ADFI	rs14477054	4	58860713	C/T	0.037	-9.45(2.01)	5.51	intron_variant	BMPR1B
ADFI	rs13665151	4	79904769	A/G	0.236	5.33(1.11)	5.7	upstream_gene_variant	ENSGALG00000031396
ADFI	rs13665151	4	79904769	A/G	0.236	5.33(1.11)	5.7	intergenic_region	ENSGALG00000031396;JAKMIP1
ADFI	rs13665152	4	79904785	A/G	0.236	5.33(1.11)	5.71	upstream_gene_variant	ENSGALG00000031396
ADFI	rs13665152	4	79904785	A/G	0.236	5.33(1.11)	5.71	intergenic_region	ENSGALG00000031396;JAKMIP1
ADFI	rs13665156	4	79904826	A/G	0.236	5.33(1.11)	5.71	upstream_gene_variant	ENSGALG00000031396
ADFI	rs13665156	4	79904826	A/G	0.236	5.33(1.11)	5.71	intergenic_region	ENSGALG00000031396;JAKMIP1
ADFI	rs314267404	4	79906240	G/A	0.237	5.3(1.11)	5.69	upstream_gene_variant	ENSGALG00000031396
ADFI	rs314267404	4	79906240	G/A	0.237	5.3(1.11)	5.69	intergenic_region	ENSGALG00000031396;JAKMIP1
ADFI	rs318211657	4	79911505	C/T	0.233	5.25(1.11)	5.57	intergenic_region	ENSGALG00000031396;JAKMIP1
ADFI	rs794688947	4	83309571	G/A	0.148	5.88(1.23)	5.64	intergenic_region	MIR6661;ENSGALG00000015687
ADFI	4:83310109	4	83310109	T/G	0.148	5.88(1.23)	5.64	intergenic_region	MIR6661;ENSGALG00000015687
ADFI	rs312925954	4	83312317	G/A	0.149	5.95(1.23)	5.77	intergenic_region	MIR6661;ENSGALG00000015687
ADFI	rs794210437	4	83312403	T/C	0.149	5.95(1.23)	5.77	intergenic_region	MIR6661;ENSGALG00000015687
ADFI	rs794090272	4	83312701	C/G	0.149	5.95(1.23)	5.77	intergenic_region	MIR6661;ENSGALG00000015687
ADFI	rs315307377	4	83312964	C/T	0.148	5.88(1.23)	5.64	intergenic_region	MIR6661;ENSGALG00000015687
ADFI	rs794340575	4	83313966	C/T	0.148	5.88(1.23)	5.64	intergenic_region	MIR6661;ENSGALG00000015687
ADFI	rs740129445	4	83327510	T/C	0.149	5.83(1.23)	5.58	upstream_gene_variant	ENSGALG00000015687
ADFI	rs13666791	4	84271978	G/T	0.12	5.89(1.27)	5.38	intergenic_region	ENSGALG00000036520;ENSGALG00000026814
ADFI	rs318068382	4	84272528	C/T	0.13	5.55(1.2)	5.33	intergenic_region	ENSGALG00000036520;ENSGALG00000026814
ADFI	rs740361822	4	84273222	C/T	0.12	5.89(1.27)	5.38	intergenic_region	ENSGALG00000036520;ENSGALG00000026814
ADFI	rs14499682	4	84274163	G/A	0.13	5.55(1.2)	5.33	intergenic_region	ENSGALG00000036520;ENSGALG00000026814
ADFI	rs733797271	4	84274573	T/C	0.176	5.68(1.19)	5.61	intergenic_region	ENSGALG00000036520;ENSGALG00000026814
ADFI	rs316906755	4	84276277	G/A	0.119	5.94(1.27)	5.46	intergenic_region	ENSGALG00000036520;ENSGALG00000026814
ADFI	rs316059811	14	12757410	G/A	0.368	4.1(0.85)	5.71	upstream_gene_variant	PAM16
ADFI	rs316059811	14	12757410	G/A	0.368	4.1(0.85)	5.71	intron_variant	DNAJA3
ADFI	rs317785543	25	1147794	A/G	0.353	-4.6(0.91)	6.27	intron_variant	COPA
ADFI	rs318210563	25	1148791	C/T	0.362	-4.33(0.91)	5.57	intron_variant	COPA
ADFI	rs312658891	25	1149786	T/C	0.362	-4.32(0.91)	5.59	upstream_gene_variant	EDDM
ADFI	rs312658891	25	1149786	T/C	0.362	-4.32(0.91)	5.59	intron_variant	COPA
RFI	rs316979490	2	60064137	T/C	0.023	-6.73(1.46)	5.34	intergenic_region	ID4;RNF144B
RFI	rs313854338	4	73741830	C/T	0.447	2.63(0.54)	5.9	upstream_gene_variant	RBPJ
RFI	rs313854338	4	73741830	C/T	0.447	2.63(0.54)	5.9	intergenic_region	RBPJ;SMIM20
RFI	rs316958068	4	73747618	G/A	0.403	2.63(0.53)	5.98	intergenic_region	RBPJ;SMIM20
RFI	rs315325107	4	73752619	A/T	0.426	2.49(0.53)	5.42	intergenic_region	RBPJ;SMIM20
RFI	rs14695210	4	73752871	C/T	0.391	2.47(0.52)	5.49	intergenic_region	RBPJ;SMIM20
RFI	rs14695211	4	73752872	A/G	0.391	2.47(0.52)	5.49	intergenic_region	RBPJ;SMIM20
RFI	rs14695214	4	73752918	C/T	0.405	2.49(0.54)	5.31	intergenic_region	RBPJ;SMIM20
RFI	rs316803696	4	73974968	A/C	0.446	-2.44(0.51)	5.6	intron_variant	ANAPC4
RFI	rs316803696	4	73974968	A/C	0.446	-2.44(0.51)	5.6	intron_variant	ENSGALG00000040439
RFI	rs312732095	4	73975202	T/C	0.443	-2.42(0.52)	5.5	intron_variant	ANAPC4
RFI	rs312732095	4	73975202	T/C	0.443	-2.42(0.52)	5.5	intron_variant	ENSGALG00000040439
RFI	rs80771685	4	74018582	A/G	0.471	2.3(0.49)	5.5	upstream_gene_variant	PI4K2B
RFI	rs80771685	4	74018582	A/G	0.471	2.3(0.49)	5.5	upstream_gene_variant	SEPSECS
RFI	rs80693817	4	74018901	C/G	0.471	2.27(0.49)	5.42	upstream_gene_variant	PI4K2B
RFI	rs80693817	4	74018901	C/G	0.471	2.27(0.49)	5.42	upstream_gene_variant	SEPSECS
RFI	rs15633945	4	83316006	T/G	0.171	3.31(0.7)	5.58	intergenic_region	MIR6661;ENSGALG00000015687
RFI	rs16445394	4	83432148	C/G	0.255	3.03(0.61)	6.04	intron_variant	MXD4
RFI	rs316213117	6	8876334	C/T	0.04	-6.3(1.26)	6.15	intron_variant	ANK3
RFI	rs312593488	14	4782766	C/A	0.121	-3.94(0.81)	5.83	upstream_gene_variant	COPS3
RFI	rs312593488	14	4782766	C/A	0.121	-3.94(0.81)	5.83	upstream_gene_variant	NT5M
RFI	rs737175528	14	4882318	C/G	0.11	-3.93(0.84)	5.4	intergenic_region	ENSGALG00000046373;RAI1
RFI	rs734746568	27	214717	T/C	0.398	2.63(0.57)	5.39	intron_variant	ENSGALG00000036395
RFI	27:401829	27	401829	C/G	0.483	2.43(0.52)	5.48	upstream_gene_variant	ENSGALG00000045508
RFI	27:401829	27	401829	C/G	0.483	2.43(0.52)	5.48	intron_variant	ENSGALG00000043654
RFI	27:401829	27	401829	C/G	0.483	2.43(0.52)	5.48	intron_variant	ENSGALG00000027010
RFI	27:401829	27	401829	C/G	0.483	2.43(0.52)	5.48	intron_variant	ENSGALG00000037685
RFI	27:412917	27	412917	A/T	0.479	2.38(0.52)	5.31	intron_variant	ENSGALG00000043654
RFI	27:412917	27	412917	A/T	0.479	2.38(0.52)	5.31	intron_variant	ENSGALG00000027010
RFI	27:412917	27	412917	A/T	0.479	2.38(0.52)	5.31	intron_variant	ENSGALG00000037685
RFI	rs732001751	27	443069	A/G	0.477	2.45(0.53)	5.38	upstream_gene_variant	ENSGALG00000046024
RFI	rs732001751	27	443069	A/G	0.477	2.45(0.53)	5.38	downstream_gene_variant	MIR6644-2
RFI	rs732001751	27	443069	A/G	0.477	2.45(0.53)	5.38	intron_variant	ENSGALG00000043654
RFI	rs732001751	27	443069	A/G	0.477	2.45(0.53)	5.38	intron_variant	ENSGALG00000027010
RFI	rs735383164	27	443070	A/C	0.477	2.45(0.53)	5.38	upstream_gene_variant	ENSGALG00000046024
RFI	rs735383164	27	443070	A/C	0.477	2.45(0.53)	5.38	downstream_gene_variant	MIR6644-2
RFI	rs735383164	27	443070	A/C	0.477	2.45(0.53)	5.38	intron_variant	ENSGALG00000043654
RFI	rs735383164	27	443070	A/C	0.477	2.45(0.53)	5.38	intron_variant	ENSGALG00000027010
RFI	rs741202666	27	447489	C/T	0.475	2.41(0.52)	5.37	upstream_gene_variant	MIR6644-1
RFI	rs741202666	27	447489	C/T	0.475	2.41(0.52)	5.37	downstream_gene_variant	MIR6644-2
RFI	rs741202666	27	447489	C/T	0.475	2.41(0.52)	5.37	intron_variant	ENSGALG00000043654
RFI	rs741202666	27	447489	C/T	0.475	2.41(0.52)	5.37	intron_variant	ENSGALG00000027010
RFI	rs741202666	27	447489	C/T	0.475	2.41(0.52)	5.37	intron_variant	ENSGALG00000046024
RFI	27:447596	27	447596	G/C	0.475	2.41(0.52)	5.37	upstream_gene_variant	MIR6644-1
RFI	27:447596	27	447596	G/C	0.475	2.41(0.52)	5.37	downstream_gene_variant	MIR6644-2
RFI	27:447596	27	447596	G/C	0.475	2.41(0.52)	5.37	intron_variant	ENSGALG00000043654
RFI	27:447596	27	447596	G/C	0.475	2.41(0.52)	5.37	intron_variant	ENSGALG00000027010
RFI	27:447596	27	447596	G/C	0.475	2.41(0.52)	5.37	intron_variant	ENSGALG00000046024
RFI	27:464651	27	464651	A/G	0.482	2.41(0.52)	5.37	upstream_gene_variant	ENSGALG00000044631
RFI	27:464651	27	464651	A/G	0.482	2.41(0.52)	5.37	upstream_gene_variant	ENSGALG00000044159
RFI	27:464651	27	464651	A/G	0.482	2.41(0.52)	5.37	intron_variant	ENSGALG00000043654
RFI	27:464651	27	464651	A/G	0.482	2.41(0.52)	5.37	intron_variant	ENSGALG00000027010
RFI	rs315755602	27	478504	A/G	0.458	2.53(0.54)	5.48	upstream_gene_variant	ENSGALG00000045003
RFI	rs315755602	27	478504	A/G	0.458	2.53(0.54)	5.48	upstream_gene_variant	ENSGALG00000045475
RFI	rs315755602	27	478504	A/G	0.458	2.53(0.54)	5.48	intron_variant	ENSGALG00000043654
RFI	rs315755602	27	478504	A/G	0.458	2.53(0.54)	5.48	intron_variant	ENSGALG00000027010
RFI	rs735257040	27	478507	C/G	0.482	2.41(0.52)	5.37	upstream_gene_variant	ENSGALG00000045003
RFI	rs735257040	27	478507	C/G	0.482	2.41(0.52)	5.37	upstream_gene_variant	ENSGALG00000045475
RFI	rs735257040	27	478507	C/G	0.482	2.41(0.52)	5.37	intron_variant	ENSGALG00000043654
RFI	rs735257040	27	478507	C/G	0.482	2.41(0.52)	5.37	intron_variant	ENSGALG00000027010
RFI	rs736408752	27	478539	A/G	0.482	2.41(0.52)	5.37	upstream_gene_variant	ENSGALG00000045003
RFI	rs736408752	27	478539	A/G	0.482	2.41(0.52)	5.37	upstream_gene_variant	ENSGALG00000045475
RFI	rs736408752	27	478539	A/G	0.482	2.41(0.52)	5.37	intron_variant	ENSGALG00000043654
RFI	rs736408752	27	478539	A/G	0.482	2.41(0.52)	5.37	intron_variant	ENSGALG00000027010
RFI	27:541593	27	541593	A/T	0.454	2.51(0.54)	5.33	upstream_gene_variant	LOC107055236
RFI	rs741733183	27	543418	A/G	0.455	2.51(0.54)	5.32	downstream_gene_variant	LOC107055236
RFI	rs741733183	27	543418	A/G	0.455	2.51(0.54)	5.32	downstream_gene_variant	ENSGALG00000037614
RFI	rs734605840	27	544214	G/C	0.456	2.54(0.54)	5.42	downstream_gene_variant	LOC107055236
RFI	rs734605840	27	544214	G/C	0.456	2.54(0.54)	5.42	downstream_gene_variant	ENSGALG00000037614
RFI	rs314812795	27	546103	G/A	0.453	2.51(0.54)	5.31	upstream_gene_variant	LOC107055238
RFI	rs314812795	27	546103	G/A	0.453	2.51(0.54)	5.31	downstream_gene_variant	LOC107055236
RFI	rs314812795	27	546103	G/A	0.453	2.51(0.54)	5.31	downstream_gene_variant	ENSGALG00000037614
RFI	rs312789541	27	546253	T/G	0.454	2.51(0.54)	5.33	upstream_gene_variant	LOC107055238
RFI	rs312789541	27	546253	T/G	0.454	2.51(0.54)	5.33	downstream_gene_variant	LOC107055236
RFI	rs312789541	27	546253	T/G	0.454	2.51(0.54)	5.33	downstream_gene_variant	ENSGALG00000037614
RFI	rs737439556	27	546757	G/A	0.454	2.51(0.54)	5.33	upstream_gene_variant	LOC107055238
RFI	rs737439556	27	546757	G/A	0.454	2.51(0.54)	5.33	downstream_gene_variant	LOC107055236
RFI	rs737439556	27	546757	G/A	0.454	2.51(0.54)	5.33	intron_variant	ENSGALG00000037614
RFI	rs737289852	27	546831	A/G	0.454	2.53(0.54)	5.44	upstream_gene_variant	LOC107055238
RFI	rs737289852	27	546831	A/G	0.454	2.53(0.54)	5.44	downstream_gene_variant	LOC107055236
RFI	rs737289852	27	546831	A/G	0.454	2.53(0.54)	5.44	non_coding_transcript_exon_variant	ENSGALG00000037614
RFI	rs733679798	27	546872	G/C	0.454	2.53(0.54)	5.44	upstream_gene_variant	LOC107055238
RFI	rs733679798	27	546872	G/C	0.454	2.53(0.54)	5.44	downstream_gene_variant	LOC107055236
RFI	rs733679798	27	546872	G/C	0.454	2.53(0.54)	5.44	non_coding_transcript_exon_variant	ENSGALG00000037614
RFI	rs738446165	27	547074	A/G	0.455	2.53(0.54)	5.39	upstream_gene_variant	LOC107055238
RFI	rs738446165	27	547074	A/G	0.455	2.53(0.54)	5.39	downstream_gene_variant	LOC107055236
RFI	rs738446165	27	547074	A/G	0.455	2.53(0.54)	5.39	non_coding_transcript_exon_variant	ENSGALG00000037614
RFI	rs740733024	27	547579	C/T	0.453	2.51(0.54)	5.31	upstream_gene_variant	ENSGALG00000037614
RFI	rs740733024	27	547579	C/T	0.453	2.51(0.54)	5.31	upstream_gene_variant	LOC107055238
RFI	rs740733024	27	547579	C/T	0.453	2.51(0.54)	5.31	downstream_gene_variant	LOC107055236
RFI	rs313659535	27	548107	G/A	0.454	2.51(0.54)	5.36	upstream_gene_variant	ENSGALG00000037614
RFI	rs313659535	27	548107	G/A	0.454	2.51(0.54)	5.36	upstream_gene_variant	LOC107055238
RFI	rs313659535	27	548107	G/A	0.454	2.51(0.54)	5.36	downstream_gene_variant	LOC107055236
RFI	rs315714997	27	548457	C/G	0.456	2.54(0.54)	5.42	upstream_gene_variant	ENSGALG00000037614
RFI	rs315714997	27	548457	C/G	0.456	2.54(0.54)	5.42	upstream_gene_variant	LOC107055238
RFI	rs318036611	27	548483	T/C	0.456	2.54(0.54)	5.42	upstream_gene_variant	ENSGALG00000037614
RFI	rs318036611	27	548483	T/C	0.456	2.54(0.54)	5.42	upstream_gene_variant	LOC107055238
RFI	rs739879822	27	551994	A/C	0.45	2.6(0.55)	5.64	upstream_gene_variant	ENSGALG00000037614
RFI	rs739879822	27	551994	A/C	0.45	2.6(0.55)	5.64	downstream_gene_variant	LOC107055238
RFI	rs731748926	27	552361	G/A	0.451	2.6(0.54)	5.7	downstream_gene_variant	LOC107055238
RFI	rs731748926	27	552361	G/A	0.451	2.6(0.54)	5.7	intron_variant	ENSGALG00000037614
RFI	rs734917460	27	553072	T/C	0.455	2.53(0.54)	5.39	downstream_gene_variant	LOC107055238
RFI	rs734917460	27	553072	T/C	0.455	2.53(0.54)	5.39	intron_variant	ENSGALG00000037614
RFI	rs316169760	27	553144	G/A	0.449	2.58(0.55)	5.53	downstream_gene_variant	LOC107055238
RFI	rs316169760	27	553144	G/A	0.449	2.58(0.55)	5.53	intron_variant	ENSGALG00000037614
RFI	rs731067505	27	553854	G/A	0.456	2.54(0.54)	5.42	downstream_gene_variant	LOC107055238
RFI	rs731067505	27	553854	G/A	0.456	2.54(0.54)	5.42	intron_variant	ENSGALG00000037614
RFI	rs739469938	27	564027	G/A	0.477	2.47(0.52)	5.51	upstream_gene_variant	ENSGALG00000041274
RFI	rs739469938	27	564027	G/A	0.477	2.47(0.52)	5.51	upstream_gene_variant	LOC107055240
RFI	rs739469938	27	564027	G/A	0.477	2.47(0.52)	5.51	downstream_gene_variant	LOC107055225
RFI	rs739469938	27	564027	G/A	0.477	2.47(0.52)	5.51	downstream_gene_variant	ENSGALG00000038088
RFI	rs739469938	27	564027	G/A	0.477	2.47(0.52)	5.51	intron_variant	ENSGALG00000037614
RFI	27:565825	27	565825	T/C	0.48	2.42(0.52)	5.42	upstream_gene_variant	ENSGALG00000041274
RFI	27:565825	27	565825	T/C	0.48	2.42(0.52)	5.42	upstream_gene_variant	LOC107055240
RFI	27:565825	27	565825	T/C	0.48	2.42(0.52)	5.42	downstream_gene_variant	LOC107055225
RFI	27:565825	27	565825	T/C	0.48	2.42(0.52)	5.42	intron_variant	ENSGALG00000037614
RFI	27:565825	27	565825	T/C	0.48	2.42(0.52)	5.42	non_coding_transcript_exon_variant	ENSGALG00000038088
RFI	rs731923608	27	632080	G/T	0.464	2.42(0.52)	5.37	upstream_gene_variant	LOC429206
RFI	rs731923608	27	632080	G/T	0.464	2.42(0.52)	5.37	upstream_gene_variant	ENSGALG00000040914
RFI	rs731923608	27	632080	G/T	0.464	2.42(0.52)	5.37	intron_variant	ENSGALG00000037614
RFI	rs731923608	27	632080	G/T	0.464	2.42(0.52)	5.37	intron_variant	ENSGALG00000037609
RFI	rs731923608	27	632080	G/T	0.464	2.42(0.52)	5.37	intron_variant	ENSGALG00000032578
RFI	rs731923608	27	632080	G/T	0.464	2.42(0.52)	5.37	intron_variant	ENSGALG00000042952
RFI	rs734638836	27	632086	T/G	0.465	2.42(0.52)	5.32	upstream_gene_variant	LOC429206
RFI	rs734638836	27	632086	T/G	0.465	2.42(0.52)	5.32	upstream_gene_variant	ENSGALG00000040914
RFI	rs734638836	27	632086	T/G	0.465	2.42(0.52)	5.32	intron_variant	ENSGALG00000037614
RFI	rs734638836	27	632086	T/G	0.465	2.42(0.52)	5.32	intron_variant	ENSGALG00000037609
RFI	rs734638836	27	632086	T/G	0.465	2.42(0.52)	5.32	intron_variant	ENSGALG00000032578
RFI	rs734638836	27	632086	T/G	0.465	2.42(0.52)	5.32	intron_variant	ENSGALG00000042952
RFI	27:708709	27	708709	A/G	0.456	2.54(0.54)	5.42	downstream_gene_variant	LOC107055234
RFI	27:708709	27	708709	A/G	0.456	2.54(0.54)	5.42	intron_variant	ENSGALG00000042952
RFI	27:708709	27	708709	A/G	0.456	2.54(0.54)	5.42	intron_variant	ENSGALG00000038788
RFI	27:708709	27	708709	A/G	0.456	2.54(0.54)	5.42	intron_variant	ENSGALG00000038568
RFI	27:708709	27	708709	A/G	0.456	2.54(0.54)	5.42	intron_variant	ENSGALG00000039551
RFI	rs731742632	27	734545	G/A	0.467	2.44(0.53)	5.37	intron_variant	ENSGALG00000038788
RFI	rs731742632	27	734545	G/A	0.467	2.44(0.53)	5.37	intron_variant	ENSGALG00000038568
RFI	rs731742632	27	734545	G/A	0.467	2.44(0.53)	5.37	intron_variant	ENSGALG00000039551
RFI	rs731742632	27	734545	G/A	0.467	2.44(0.53)	5.37	intron_variant	ENSGALG00000036968
RFI	rs740377906	27	746925	C/T	0.466	2.44(0.52)	5.39	upstream_gene_variant	ENSGALG00000032459
RFI	rs740377906	27	746925	C/T	0.466	2.44(0.52)	5.39	downstream_gene_variant	LOC769926
RFI	rs740377906	27	746925	C/T	0.466	2.44(0.52)	5.39	intron_variant	ENSGALG00000038788
RFI	rs740377906	27	746925	C/T	0.466	2.44(0.52)	5.39	intron_variant	ENSGALG00000038568
RFI	rs740377906	27	746925	C/T	0.466	2.44(0.52)	5.39	intron_variant	ENSGALG00000039551
RFI	rs740377906	27	746925	C/T	0.466	2.44(0.52)	5.39	intron_variant	ENSGALG00000036968
RFI	rs739588045	27	747694	A/C	0.466	2.44(0.52)	5.42	upstream_gene_variant	ENSGALG00000032459
RFI	rs739588045	27	747694	A/C	0.466	2.44(0.52)	5.42	downstream_gene_variant	LOC769926
RFI	rs739588045	27	747694	A/C	0.466	2.44(0.52)	5.42	intron_variant	ENSGALG00000038788
RFI	rs739588045	27	747694	A/C	0.466	2.44(0.52)	5.42	intron_variant	ENSGALG00000038568
RFI	rs739588045	27	747694	A/C	0.466	2.44(0.52)	5.42	intron_variant	ENSGALG00000039551
RFI	rs739588045	27	747694	A/C	0.466	2.44(0.52)	5.42	intron_variant	ENSGALG00000036968
RFI	rs314704625	27	759657	G/A	0.447	2.59(0.54)	5.66	upstream_gene_variant	LOC425854
RFI	rs314704625	27	759657	G/A	0.447	2.59(0.54)	5.66	intron_variant	ENSGALG00000038788
RFI	rs314704625	27	759657	G/A	0.447	2.59(0.54)	5.66	intron_variant	ENSGALG00000038568
RFI	rs314704625	27	759657	G/A	0.447	2.59(0.54)	5.66	intron_variant	ENSGALG00000039551
RFI	rs314704625	27	759657	G/A	0.447	2.59(0.54)	5.66	intron_variant	ENSGALG00000036968
RFI	rs314704625	27	759657	G/A	0.447	2.59(0.54)	5.66	intron_variant	ENSGALG00000042950
RFI	27:761528	27	761528	A/C	0.398	2.7(0.57)	5.62	downstream_gene_variant	LOC425854
RFI	27:761528	27	761528	A/C	0.398	2.7(0.57)	5.62	intron_variant	ENSGALG00000038788
RFI	27:761528	27	761528	A/C	0.398	2.7(0.57)	5.62	intron_variant	ENSGALG00000038568
RFI	27:761528	27	761528	A/C	0.398	2.7(0.57)	5.62	intron_variant	ENSGALG00000039551
RFI	27:761528	27	761528	A/C	0.398	2.7(0.57)	5.62	intron_variant	ENSGALG00000036968
RFI	27:761528	27	761528	A/C	0.398	2.7(0.57)	5.62	intron_variant	ENSGALG00000042950
RFI	27:761652	27	761652	G/A	0.395	2.79(0.57)	5.88	downstream_gene_variant	LOC425854
RFI	27:761652	27	761652	G/A	0.395	2.79(0.57)	5.88	intron_variant	ENSGALG00000038788
RFI	27:761652	27	761652	G/A	0.395	2.79(0.57)	5.88	intron_variant	ENSGALG00000038568
RFI	27:761652	27	761652	G/A	0.395	2.79(0.57)	5.88	intron_variant	ENSGALG00000039551
RFI	27:761652	27	761652	G/A	0.395	2.79(0.57)	5.88	intron_variant	ENSGALG00000036968
RFI	27:761652	27	761652	G/A	0.395	2.79(0.57)	5.88	intron_variant	ENSGALG00000042950
RFI	rs317609357	27	761672	G/A	0.393	2.75(0.57)	5.8	downstream_gene_variant	LOC425854
RFI	rs317609357	27	761672	G/A	0.393	2.75(0.57)	5.8	intron_variant	ENSGALG00000038788
RFI	rs317609357	27	761672	G/A	0.393	2.75(0.57)	5.8	intron_variant	ENSGALG00000038568
RFI	rs317609357	27	761672	G/A	0.393	2.75(0.57)	5.8	intron_variant	ENSGALG00000039551
RFI	rs317609357	27	761672	G/A	0.393	2.75(0.57)	5.8	intron_variant	ENSGALG00000036968
RFI	rs317609357	27	761672	G/A	0.393	2.75(0.57)	5.8	intron_variant	ENSGALG00000042950
RFI	rs314841522	27	1212130	A/G	0.465	2.7(0.54)	6.15	5_prime_UTR_variant	GTSF1
RFI	rs16207339	27	1216432	T/C	0.469	2.65(0.54)	5.93	intron_variant	GTSF1
RFI	rs312881234	27	1218051	C/T	0.415	-2.48(0.52)	5.53	intron_variant	GTSF1
RFI	rs733324356	27	1219071	C/T	0.377	2.66(0.56)	5.55	intron_variant	GTSF1
RFI	rs317140486	27	1219103	C/A	0.41	-2.47(0.52)	5.51	intron_variant	GTSF1
RFI	rs740221744	27	1219123	A/G	0.377	2.66(0.56)	5.55	intron_variant	GTSF1
RFI	rs737551491	27	1219525	T/A	0.192	3.08(0.66)	5.46	intron_variant	GTSF1
RFI	rs317539691	27	1220067	G/T	0.361	2.65(0.53)	6.08	intron_variant	GTSF1
RFI	rs315486638	27	1221771	C/T	0.482	2.39(0.51)	5.5	intron_variant	GTSF1
RFI	rs738632500	27	1221895	A/G	0.484	2.37(0.51)	5.4	intron_variant	GTSF1
RFI	rs315995623	27	1221987	A/G	0.482	2.39(0.51)	5.5	intron_variant	GTSF1
RFI	rs315988199	27	1224052	T/G	0.412	-2.5(0.52)	5.65	downstream_gene_variant	GTSF1
RFI	rs315988199	27	1224052	T/G	0.412	-2.5(0.52)	5.65	intergenic_region	GTSF1;GOSR2
RFI	rs733116583	27	1225339	G/A	0.415	-2.62(0.52)	6.17	downstream_gene_variant	GTSF1
RFI	rs733116583	27	1225339	G/A	0.415	-2.62(0.52)	6.17	intergenic_region	GTSF1;GOSR2
RFI	rs741562572	27	1242505	A/C	0.41	-2.45(0.52)	5.45	upstream_gene_variant	ENSGALG00000037637
RFI	rs741562572	27	1242505	A/C	0.41	-2.45(0.52)	5.45	intron_variant	GOSR2
RFI	27:1242854	27	1242854	T/C	0.41	-2.45(0.52)	5.45	upstream_gene_variant	GOSR2
RFI	27:1242854	27	1242854	T/C	0.41	-2.45(0.52)	5.45	non_coding_transcript_exon_variant	ENSGALG00000037637
RFI	rs735059595	27	1242927	G/C	0.41	-2.45(0.52)	5.45	upstream_gene_variant	GOSR2
RFI	rs735059595	27	1242927	G/C	0.41	-2.45(0.52)	5.45	non_coding_transcript_exon_variant	ENSGALG00000037637
RFI	rs317972800	27	1244741	T/A	0.41	-2.45(0.52)	5.45	upstream_gene_variant	GOSR2
RFI	rs317972800	27	1244741	T/A	0.41	-2.45(0.52)	5.45	downstream_gene_variant	ENSGALG00000037637
RFI	rs317972800	27	1244741	T/A	0.41	-2.45(0.52)	5.45	intergenic_region	ENSGALG00000037637;WNT9B
RFI	rs317864910	27	1245336	G/T	0.411	-2.48(0.52)	5.55	upstream_gene_variant	GOSR2
RFI	rs317864910	27	1245336	G/T	0.411	-2.48(0.52)	5.55	downstream_gene_variant	ENSGALG00000037637
RFI	rs317864910	27	1245336	G/T	0.411	-2.48(0.52)	5.55	intergenic_region	ENSGALG00000037637;WNT9B
RFI	rs315852719	27	1246307	G/C	0.411	-2.48(0.52)	5.55	upstream_gene_variant	GOSR2
RFI	rs315852719	27	1246307	G/C	0.411	-2.48(0.52)	5.55	downstream_gene_variant	ENSGALG00000037637
RFI	rs315852719	27	1246307	G/C	0.411	-2.48(0.52)	5.55	intergenic_region	ENSGALG00000037637;WNT9B
RFI	rs13716519	27	1248779	G/A	0.418	-2.67(0.52)	6.38	downstream_gene_variant	ENSGALG00000037637
RFI	rs13716519	27	1248779	G/A	0.418	-2.67(0.52)	6.38	intergenic_region	ENSGALG00000037637;WNT9B
RFI	rs317415610	27	1253677	C/T	0.411	-2.48(0.52)	5.55	intergenic_region	ENSGALG00000037637;WNT9B
RFI	rs738931992	27	1254981	G/C	0.411	-2.48(0.52)	5.55	intergenic_region	ENSGALG00000037637;WNT9B
RFI	27:1256658	27	1256658	T/C	0.411	-2.48(0.52)	5.55	intergenic_region	ENSGALG00000037637;WNT9B
RFI	27:1259342	27	1259342	C/T	0.411	-2.48(0.52)	5.55	intergenic_region	ENSGALG00000037637;WNT9B
RFI	rs317697624	27	1263761	T/C	0.448	-2.36(0.51)	5.35	upstream_gene_variant	WNT9B
RFI	rs312604209	27	1264227	T/C	0.448	-2.36(0.51)	5.35	upstream_gene_variant	WNT9B
RFI	rs316372888	27	1267233	A/G	0.411	-2.48(0.52)	5.55	synonymous_variant	WNT9B
RFI	rs735930815	27	1267813	T/A	0.411	-2.48(0.52)	5.55	intron_variant	WNT9B
RFI	rs316903920	27	1269117	T/C	0.411	-2.48(0.52)	5.55	intron_variant	WNT9B
RFI	rs314487152	27	1269850	T/C	0.411	-2.48(0.52)	5.57	intron_variant	WNT9B
RFI	rs739299028	27	1270403	C/T	0.379	2.62(0.56)	5.38	intron_variant	WNT9B
RFI	27:1270680	27	1270680	T/G	0.411	-2.48(0.52)	5.55	intron_variant	WNT9B
RFI	rs313428990	27	1270866	A/G	0.411	-2.48(0.52)	5.55	intron_variant	WNT9B
RFI	rs734518877	27	1271699	A/G	0.411	-2.48(0.52)	5.55	intron_variant	WNT9B
RFI	rs317398217	27	1286969	T/C	0.483	2.4(0.51)	5.49	upstream_gene_variant	WNT3
RFI	rs317398217	27	1286969	T/C	0.483	2.4(0.51)	5.49	non_coding_transcript_exon_variant	ENSGALG00000031974
RFI	rs735701987	27	1287029	A/C	0.483	2.4(0.51)	5.49	upstream_gene_variant	WNT3
RFI	rs735701987	27	1287029	A/C	0.483	2.4(0.51)	5.49	non_coding_transcript_exon_variant	ENSGALG00000031974
RFI	rs313494497	27	1288419	C/G	0.411	-2.48(0.52)	5.55	upstream_gene_variant	WNT3
RFI	rs313494497	27	1288419	C/G	0.411	-2.48(0.52)	5.55	non_coding_transcript_exon_variant	ENSGALG00000031974
RFI	rs312757134	27	1308135	G/A	0.478	2.53(0.55)	5.32	upstream_gene_variant	MIR6695
RFI	rs312757134	27	1308135	G/A	0.478	2.53(0.55)	5.32	intron_variant	WNT3
RFI	rs731652240	27	1310485	G/A	0.425	2.38(0.51)	5.39	upstream_gene_variant	NSF
RFI	rs731652240	27	1310485	G/A	0.425	2.38(0.51)	5.39	downstream_gene_variant	MIR6695
RFI	rs731652240	27	1310485	G/A	0.425	2.38(0.51)	5.39	intron_variant	WNT3
RFI	rs315298701	27	1360619	C/T	0.407	2.72(0.56)	5.77	intron_variant	NSF
RFI	rs738753620	27	1361756	T/C	0.218	2.98(0.63)	5.51	intron_variant	NSF
RFI	Z:26573114	Z	26573114	G/A	0.006	-13.93(2.96)	5.52	downstream_gene_variant	VLDLR
RFI	Z:26573114	Z	26573114	G/A	0.006	-13.93(2.96)	5.52	intergenic_region	VLDLR;KCNV2
RFI	Z:26624216	Z	26624216	G/A	0.006	-12.85(2.78)	5.32	intergenic_region	KCNV2;PUM3

## Sheet: Table S2
Table S2. A list of differentially expressed genes (DEGs) between high- and low-RFI groups in chicken
Ensembl_gene_id	External_gene_name	Chromosome_name	Strand	Start_position	End_position	Gene_biotype	BaseMean	Log2FoldChange	lfcSE	Stat	Pvalue	Padj	Low-RFI group		High-RFI group
ENSGALG00000016224	MAOA	1	-1	111259525	111332024	protein_coding	1179.8	2.88631	0.305432	9.44992	3.39e-21	4.42e-17	318.148	243.083	2067	2091
ENSGALG00000033789	HSP90B1	1	-1	54759459	54769305	protein_coding	6141.04	-1.85219	0.278523	-6.65004	2.93e-11	1.91e-07	9989.67	9246.31	2526	2802
ENSGALG00000028273	HBE1	1	1	194567561	194575005	protein_coding	73.6488	3.90327	0.623126	6.26402	3.75e-10	1.63e-06	13.7133	3.9207	102	175
ENSGALG00000005795	CYP2C23a	6	-1	17575972	17595441	protein_coding	8965.85	2.2675	0.390229	5.81069	6.22e-09	2.03e-05	4067.36	2098.88	19481	10216
ENSGALG00000034812	LEAP2	13	1	17165365	17167112	protein_coding	62.9196	3.44462	0.599449	5.7463	9.12e-09	2.38e-05	7.31375	14.3759	93	137
ENSGALG00000044733		2	1	106477020	106482842	protein_coding	1629.29	-2.10191	0.384061	-5.47285	4.43e-08	7.21e-05	3594.71	1691.13	733	498
ENSGALG00000004860	RASD1	14	-1	4811826	4813672	protein_coding	1302.24	-1.75978	0.320579	-5.48939	4.03e-08	7.21e-05	2431.82	1589.19	580	608
ENSGALG00000015307	ABI3BP	1	-1	84985337	85117095	protein_coding	55.3222	3.93657	0.713345	5.51846	3.42e-08	7.21e-05	3.65687	10.4552	61	146
ENSGALG00000046114		AADN04002895.1	-1	14591	17683	lincRNA	64.0874	-3.27417	0.62961	-5.20031	1.99e-07	0.000259	64.9095	167.283	8	16
ENSGALG00000024298	ADAMTSL5	28	-1	3256975	3261306	protein_coding	45.0434	3.89635	0.74845	5.20589	1.93e-07	0.000259	2.74266	9.14829	56	112
ENSGALG00000042285		KQ759533.1	-1	2573	3177	protein_coding	153.985	-2.24413	0.439101	-5.11075	3.21e-07	0.00038	290.722	218.252	71	36
ENSGALG00000001206		13	-1	8366752	8370140	protein_coding	61.3229	2.96962	0.584091	5.08418	3.69e-07	0.000401	19.1986	7.84139	96	122
ENSGALG00000041956		AADN04008557.1	1	4755	10060	protein_coding	38.1975	-5.33131	1.06214	-5.01939	5.18e-07	0.00052	18.2844	130.69	1	3
ENSGALG00000006723		2	-1	10422464	10427543	protein_coding	710.883	1.54416	0.309107	4.99556	5.87e-07	0.000546	401.342	324.111	1106	1012
ENSGALG00000038311	COL18A1	7	1	6633230	6662722	protein_coding	630.111	-1.91826	0.390542	-4.91178	9.03e-07	0.000784	834.682	1157.91	169	359
ENSGALG00000019290	SLC6A12	1	-1	60223646	60250104	protein_coding	85.098	-2.66589	0.566472	-4.70613	2.52e-06	0.00182	202.042	91.4829	14	33
ENSGALG00000019768	ACSF2	18	-1	10433382	10468658	protein_coding	1311.09	-1.60458	0.339305	-4.72902	2.26e-06	0.00182	2220.64	1725.11	489	810
ENSGALG00000005332	CACNA1D	12	1	7053449	7219032	protein_coding	315.657	1.66279	0.354083	4.69605	2.65e-06	0.00182	162.731	139.838	398	562
ENSGALG00000021275	LTC4S	13	-1	13508916	13512923	protein_coding	215.658	2.13431	0.45404	4.70071	2.59e-06	0.00182	100.564	58.8104	481	222
ENSGALG00000034358	RETSAT	AADN04000662.1	1	70534	80545	protein_coding	15622.3	-1.39826	0.300022	-4.66053	3.15e-06	0.00205	26740	18561.9	8734	8453
ENSGALG00000004057	HMGCL	23	-1	5610015	5613638	protein_coding	50010.6	1.40281	0.30254	4.63679	3.54e-06	0.0022	27288.5	27605.6	86578	58570
ENSGALG00000004047	GALE	23	-1	5607021	5609856	protein_coding	2532.43	1.66676	0.366351	4.54963	5.37e-06	0.00318	1224.14	1202.35	5252	2451
ENSGALG00000026384	PCSK4	28	1	3250482	3255046	protein_coding	62.5191	2.44192	0.542179	4.5039	6.67e-06	0.00378	22.8555	15.6828	122	90
ENSGALG00000027874	CHAC1	5	1	24438649	24440766	protein_coding	316.852	1.85844	0.413709	4.49215	7.05e-06	0.00383	134.39	139.838	685	308
ENSGALG00000005521	PER2	9	-1	5502475	5526782	protein_coding	634.65	1.38223	0.309333	4.46841	7.88e-06	0.00411	338.261	365.932	998	836
ENSGALG00000028294	VWA5B2	9	1	15906717	15914012	protein_coding	284.428	-1.72827	0.392217	-4.40641	1.05e-05	0.00507	382.143	491.394	92	172
ENSGALG00000004129	SPP2	7	1	5611450	5619226	protein_coding	3734.4	1.61803	0.36667	4.41278	1.02e-05	0.00507	2439.14	1229.79	4609	6660
ENSGALG00000011970	CHADL	1	1	49788795	49792401	protein_coding	42.5259	2.83209	0.644489	4.39431	1.11e-05	0.00517	12.7991	7.84139	86	63
ENSGALG00000003073	RHOBTB1	6	1	8665351	8710772	protein_coding	1112.25	1.5743	0.359367	4.38077	1.18e-05	0.00531	665.551	452.187	2114	1217
ENSGALG00000021139	IGLL1	15	-1	7973416	7997739	protein_coding	622.396	-1.74919	0.40494	-4.31963	1.56e-05	0.00679	1252.48	666.518	374	197
ENSGALG00000007082	CREM	2	-1	13001322	13032921	protein_coding	255.986	1.69346	0.393953	4.29862	1.72e-05	0.00722	134.39	107.166	498	284
ENSGALG00000009464		9	1	20609867	20618283	protein_coding	68.9525	-2.20435	0.515034	-4.28002	1.87e-05	0.00761	138.961	87.5622	25	24
ENSGALG00000008855	UGP2	3	1	9554804	9577969	protein_coding	4102.98	1.62054	0.381881	4.24359	2.2e-05	0.00869	2011.28	2016.54	8727	3657
ENSGALG00000013728	PPAT	4	1	65154141	65196570	protein_coding	4427.36	1.49426	0.355166	4.20721	2.59e-05	0.00991	2241.66	2398.16	8756	4314
ENSGALG00000007659	HYOU1	24	-1	5645283	5662009	protein_coding	1451.7	-1.27146	0.302839	-4.19845	2.69e-05	0.01	1794.61	2311.9	919	781
ENSGALG00000015180	PSAT1	Z	1	37963280	37978569	protein_coding	5386.48	1.45492	0.347718	4.18421	2.86e-05	0.0104	3356.1	2402.08	10114	5674
ENSGALG00000008608	FETUB	9	1	16195523	16202807	protein_coding	1642.4	1.26902	0.304723	4.16451	3.12e-05	0.0108	964.501	961.878	1946	2697
ENSGALG00000013726	PAICS	4	-1	65146509	65153878	protein_coding	5766.09	1.50155	0.36077	4.16207	3.15e-05	0.0108	2473.88	3546.92	11217	5827
ENSGALG00000030185	PTDSS1	2	1	127398648	127428269	protein_coding	519.109	1.40463	0.343054	4.09449	4.23e-05	0.0141	328.205	240.469	882	626
ENSGALG00000012834	AKR1D1	1	1	56606803	56640860	protein_coding	1450.81	-1.74607	0.430734	-4.05371	5.04e-05	0.0164	2089.9	2379.86	325	1008
ENSGALG00000045036		4	-1	2329023	2329910	pseudogene	203.591	1.5296	0.380484	4.02015	5.82e-05	0.0185	88.6792	121.542	340	264
ENSGALG00000005360	CA4	19	-1	8119355	8136085	protein_coding	198.159	1.48278	0.370148	4.00592	6.18e-05	0.0192	90.5077	118.928	291	292
ENSGALG00000006132	MOSPD1	4	-1	4124936	4138938	protein_coding	836.893	1.30841	0.328423	3.98393	6.78e-05	0.0205	568.644	393.377	1339	1047
ENSGALG00000007636	PCK1	20	-1	11763683	11771405	protein_coding	2142.83	5.20228	1.3082	3.97667	6.99e-05	0.0207	148.103	78.4139	7414	931
ENSGALG00000041988	SIK1	1	-1	109907383	109920133	protein_coding	757.063	1.94922	0.490964	3.97019	7.18e-05	0.0208	214.841	409.059	1879	525
ENSGALG00000006320		15	1	8104713	8113501	protein_coding	168.43	1.65493	0.418815	3.95146	7.77e-05	0.022	87.765	74.4932	325	186
ENSGALG00000004322	AHR1B	7	1	6604479	6617381	protein_coding	129.353	-1.56957	0.398711	-3.9366	8.26e-05	0.0224	197.471	189.5	64	66
ENSGALG00000038396		6	1	31367045	31374063	protein_coding	42.505	2.72664	0.691855	3.94107	8.11e-05	0.0224	8.22797	14.3759	42	105
ENSGALG00000001000	HSPA5	17	-1	10076957	10081027	protein_coding	2332.44	-1.31734	0.33578	-3.92324	8.74e-05	0.0232	2412.62	4246.11	1394	1277
ENSGALG00000040368	CALR	30	-1	10644	14298	protein_coding	5205.8	-1.21282	0.314563	-3.85557	0.000115	0.0301	5902.2	8645.14	2749	3527
ENSGALG00000016774	NPAS2	1	1	133370840	133430784	protein_coding	35.8248	-2.75873	0.719146	-3.83612	0.000125	0.031	89.5934	35.2863	11	7
ENSGALG00000003539	KIAA1522	23	1	5271573	5278137	protein_coding	486.574	-1.43772	0.375423	-3.82959	0.000128	0.031	692.978	727.943	175	350
ENSGALG00000011276	BTG1	1	-1	44398383	44401046	protein_coding	2782.33	1.13671	0.296264	3.83681	0.000125	0.031	1717.82	1761.7	4378	3272
ENSGALG00000015179	CEP78	Z	1	37936454	37958205	protein_coding	117.968	1.72808	0.450881	3.83266	0.000127	0.031	69.4806	39.207	207	156
ENSGALG00000011271	LUM	1	-1	43987396	43999595	protein_coding	155.826	2.01624	0.531344	3.7946	0.000148	0.035	85.9366	36.5932	134	367
ENSGALG00000003015	SERPINF1	19	1	5406929	5413790	protein_coding	983.118	-1.78934	0.472923	-3.78358	0.000155	0.0355	666.465	2383.78	344	538
ENSGALG00000005541	GJB1	4	-1	2330650	2333141	protein_coding	4589.64	1.38275	0.365543	3.78273	0.000155	0.0355	2442.79	2646.47	9071	4198
ENSGALG00000044811		6	1	17825639	17830100	lincRNA	8888.64	1.17602	0.314207	3.74282	0.000182	0.0409	4331.57	6577.62	13545	11100
ENSGALG00000043742		AADN04017002.1	1	21	4663	lincRNA	85.2162	-1.89148	0.5084	-3.72046	0.000199	0.0436	178.273	90.176	42	30
ENSGALG00000015425	LPL	Z	-1	54528388	54543657	protein_coding	431.86	-1.54168	0.414629	-3.71822	0.000201	0.0436	683.836	601.173	126	316
ENSGALG00000030320		16	-1	398725	481487	protein_coding	42.9197	-3.36008	0.906758	-3.70559	0.000211	0.045	147.189	9.14829	7	8
ENSGALG00000000692	CDK18	26	1	2156419	2171476	protein_coding	160.358	-1.49211	0.404861	-3.68548	0.000228	0.0477	234.954	237.856	64	105
ENSGALG00000016667	AvBD10	3	1	107884725	107887441	protein_coding	5115.03	1.47767	0.401224	3.68292	0.000231	0.0477	1498.4	3908.93	8463	6590
ENSGALG00000043198		7	-1	22259564	22269563	protein_coding	63.9958	-2.07555	0.564767	-3.67505	0.000238	0.0484	74.0517	133.304	33	16

## Sheet: Table S3
Table S3. The enriched Gene Ontology (GO) terms for differentially expressed genes (DEGs)
Categories	ID	Description	Gene	BgRatio	pvalue	p.adj	qvalue	geneID
			Ratio
Cellular component	GO:0005788	endoplasmic reticulum lumen	3/20	14/2098	0.00025	0.013	0.013	ENSGALG00000033789
								ENSGALG00000007659
								ENSGALG00000001000
Molecular function	GO:0016830	carbon-carbon lyase activity	3/18	12/1856	0.00016	0.017	0.015	ENSGALG00000004057
								ENSGALG00000013726
								ENSGALG00000007636
Molecular function	GO:0051082	unfolded protein binding	3/18	20/1856	0.00079	0.042	0.037	ENSGALG00000033789
								ENSGALG00000007659
								ENSGALG00000001000

## Sheet: Table S4
Table S4. Results from sequence-based GWAS compared with reported QTLs associated with ADG, ADFI and RFI
Traits	SNPs				Nearest QTL
	Chr.	ID	Position	-log10 (P)	Start	End	ID	Distance (bp)1
ADG	Chr.1	1:57369256	57369256	6.08824	0	100	Average daily gain QTL (24894)	-57369256
ADG	Chr.1	1:57370420	57370420	6.08824	0	100	Average daily gain QTL (24894)	-57369256
ADG	Chr.1	1:57369256	57369256	6.08824	0	100	Average daily gain QTL (24894)	-57369256
ADG	Chr.1	1:57370420	57370420	6.08824	0	100	Average daily gain QTL (24894)	-57369256
ADG	Chr.3	3:50894663	50894663	5.30506	0	100	Average daily gain QTL (24909)	-50894663
ADG	Chr.1	1:57369256	57369256	6.08824	0	100	Average daily gain QTL (24894)	-57369256
ADG	Chr.1	1:57370420	57370420	6.08824	0	100	Average daily gain QTL (24894)	-57369256
ADG	Chr.3	3:50894663	50894663	5.30506	0	100	Average daily gain QTL (24909)	-50894663
ADG	Chr.6	6:5354190	5354190	7.53113	0	100	Average daily gain QTL (24900)	-5354190
ADG	Chr.6	rs731666382	5363742	7.53113	0	100	Average daily gain QTL (24900)	-5354190
ADG	Chr.6	rs731606971	5366469	7.53113	0	100	Average daily gain QTL (24900)	-5354190
ADG	Chr.6	rs733679573	5366491	7.53113	0	100	Average daily gain QTL (24900)	-5354190
ADG	Chr.6	rs315729276	5366673	7.53113	0	100	Average daily gain QTL (24900)	-5354190
ADG	Chr.6	rs732899645	5367289	7.53113	0	100	Average daily gain QTL (24900)	-5354190
ADG	Chr.6	6:5367311	5367311	7.53113	0	100	Average daily gain QTL (24900)	-5354190
ADG	Chr.6	rs315794025	5367445	7.53113	0	100	Average daily gain QTL (24900)	-5354190
ADG	Chr.6	rs739465741	5368822	7.53113	0	100	Average daily gain QTL (24900)	-5354190
ADG	Chr.6	rs731318403	5368918	7.53113	0	100	Average daily gain QTL (24900)	-5354190
ADG	Chr.6	6:5376152	5376152	7.53113	0	100	Average daily gain QTL (24900)	-5354190
ADG	Chr.6	6:5382202	5382202	7.53113	0	100	Average daily gain QTL (24900)	-5354190
ADG	Chr.6	6:5383099	5383099	6.46564	0	100	Average daily gain QTL (24900)	-5354190
ADG	Chr.6	6:5383107	5383107	6.46564	0	100	Average daily gain QTL (24900)	-5354190
ADG	Chr.6	rs313539946	5384748	6.58082	0	100	Average daily gain QTL (24900)	-5354190
ADG	Chr.6	rs794505243	5384751	6.58082	0	100	Average daily gain QTL (24900)	-5354190
ADG	Chr.6	rs314234551	5384793	6.58082	0	100	Average daily gain QTL (24900)	-5354190
ADG	Chr.6	6:5384922	5384922	6.12723	0	100	Average daily gain QTL (24900)	-5354190
ADG	Chr.6	6:5384930	5384930	6.12723	0	100	Average daily gain QTL (24900)	-5354190
ADG	Chr.6	rs732848368	5384945	6.12723	0	100	Average daily gain QTL (24900)	-5354190
ADG	Chr.6	rs733414403	5384970	6.12723	0	100	Average daily gain QTL (24900)	-5354190
ADG	Chr.6	rs741548158	5385096	5.74373	0	100	Average daily gain QTL (24900)	-5354190
ADG	Chr.6	rs732636827	5385103	5.74373	0	100	Average daily gain QTL (24900)	-5354190
ADG	Chr.6	rs731882620	5386041	6.74177	0	100	Average daily gain QTL (24900)	-5354190
ADG	Chr.6	6:5386085	5386085	7.53113	0	100	Average daily gain QTL (24900)	-5354190
ADG	Chr.6	6:5386269	5386269	6.53092	0	100	Average daily gain QTL (24900)	-5354190
ADG	Chr.6	6:5386556	5386556	6.53092	0	100	Average daily gain QTL (24900)	-5354190
ADG	Chr.6	rs733722124	5387042	6.46564	0	100	Average daily gain QTL (24900)	-5354190
ADG	Chr.6	6:5387162	5387162	6.53092	0	100	Average daily gain QTL (24900)	-5354190
ADG	Chr.6	6:5388772	5388772	7.53113	0	100	Average daily gain QTL (24900)	-5354190
ADG	Chr.6	rs736396454	5389064	7.53113	0	100	Average daily gain QTL (24900)	-5354190
ADG	Chr.6	6:5389116	5389116	7.53113	0	100	Average daily gain QTL (24900)	-5354190
ADG	Chr.6	6:5389139	5389139	7.53113	0	100	Average daily gain QTL (24900)	-5354190
ADG	Chr.6	rs732888314	5389223	7.53113	0	100	Average daily gain QTL (24900)	-5354190
ADG	Chr.6	rs741516185	5389362	7.53113	0	100	Average daily gain QTL (24900)	-5354190
ADG	Chr.1	1:57369256	57369256	6.08824	0	100	Average daily gain QTL (24894)	-57369256
ADG	Chr.1	1:57370420	57370420	6.08824	0	100	Average daily gain QTL (24894)	-57369256
ADG	Chr.3	3:50894663	50894663	5.30506	0	100	Average daily gain QTL (24909)	-50894663
ADG	Chr.6	6:5354190	5354190	7.53113	0	100	Average daily gain QTL (24900)	-5354190
ADG	Chr.6	rs731666382	5363742	7.53113	0	100	Average daily gain QTL (24900)	-5354190
ADG	Chr.6	rs731606971	5366469	7.53113	0	100	Average daily gain QTL (24900)	-5354190
ADG	Chr.6	rs733679573	5366491	7.53113	0	100	Average daily gain QTL (24900)	-5354190
ADG	Chr.6	rs315729276	5366673	7.53113	0	100	Average daily gain QTL (24900)	-5354190
ADG	Chr.6	rs732899645	5367289	7.53113	0	100	Average daily gain QTL (24900)	-5354190
ADG	Chr.6	6:5367311	5367311	7.53113	0	100	Average daily gain QTL (24900)	-5354190
ADG	Chr.6	rs315794025	5367445	7.53113	0	100	Average daily gain QTL (24900)	-5354190
ADG	Chr.6	rs739465741	5368822	7.53113	0	100	Average daily gain QTL (24900)	-5354190
ADG	Chr.6	rs731318403	5368918	7.53113	0	100	Average daily gain QTL (24900)	-5354190
ADG	Chr.6	6:5376152	5376152	7.53113	0	100	Average daily gain QTL (24900)	-5354190
ADG	Chr.6	6:5382202	5382202	7.53113	0	100	Average daily gain QTL (24900)	-5354190
ADG	Chr.6	6:5383099	5383099	6.46564	0	100	Average daily gain QTL (24900)	-5354190
ADG	Chr.6	6:5383107	5383107	6.46564	0	100	Average daily gain QTL (24900)	-5354190
ADG	Chr.6	rs313539946	5384748	6.58082	0	100	Average daily gain QTL (24900)	-5354190
ADG	Chr.6	rs794505243	5384751	6.58082	0	100	Average daily gain QTL (24900)	-5354190
ADG	Chr.6	rs314234551	5384793	6.58082	0	100	Average daily gain QTL (24900)	-5354190
ADG	Chr.6	6:5384922	5384922	6.12723	0	100	Average daily gain QTL (24900)	-5354190
ADG	Chr.6	6:5384930	5384930	6.12723	0	100	Average daily gain QTL (24900)	-5354190
ADG	Chr.6	rs732848368	5384945	6.12723	0	100	Average daily gain QTL (24900)	-5354190
ADG	Chr.6	rs733414403	5384970	6.12723	0	100	Average daily gain QTL (24900)	-5354190
ADG	Chr.6	rs741548158	5385096	5.74373	0	100	Average daily gain QTL (24900)	-5354190
ADG	Chr.6	rs732636827	5385103	5.74373	0	100	Average daily gain QTL (24900)	-5354190
ADG	Chr.6	rs731882620	5386041	6.74177	0	100	Average daily gain QTL (24900)	-5354190
ADG	Chr.6	6:5386085	5386085	7.53113	0	100	Average daily gain QTL (24900)	-5354190
ADG	Chr.6	6:5386269	5386269	6.53092	0	100	Average daily gain QTL (24900)	-5354190
ADG	Chr.6	6:5386556	5386556	6.53092	0	100	Average daily gain QTL (24900)	-5354190
ADG	Chr.6	rs733722124	5387042	6.46564	0	100	Average daily gain QTL (24900)	-5354190
ADG	Chr.6	6:5387162	5387162	6.53092	0	100	Average daily gain QTL (24900)	-5354190
ADG	Chr.6	6:5388772	5388772	7.53113	0	100	Average daily gain QTL (24900)	-5354190
ADG	Chr.6	rs736396454	5389064	7.53113	0	100	Average daily gain QTL (24900)	-5354190
ADG	Chr.6	6:5389116	5389116	7.53113	0	100	Average daily gain QTL (24900)	-5354190
ADG	Chr.6	6:5389139	5389139	7.53113	0	100	Average daily gain QTL (24900)	-5354190
ADG	Chr.6	rs732888314	5389223	7.53113	0	100	Average daily gain QTL (24900)	-5354190
ADG	Chr.6	rs741516185	5389362	7.53113	0	100	Average daily gain QTL (24900)	-5354190
ADG	Chr.27	rs316069098	2588827	5.32132	0	100	Average daily gain QTL (24907)	-2588827
ADG	Chr.27	rs741469064	2590068	5.53666	0	100	Average daily gain QTL (24907)	-2588827
ADG	Chr.27	rs15239820	2591244	5.47733	0	100	Average daily gain QTL (24907)	-2588827
ADG	Chr.27	rs317948567	2597021	5.32132	0	100	Average daily gain QTL (24907)	-2588827
ADFI	Chr.1	rs317901741	25051898	5.34745	0	100	Feed intake QTL (12460)	-25051898
ADFI	Chr.1	rs312758238	61489463	6.26787	92864328	92864368	Feed intake QTL (165753)	67812470
ADFI	Chr.1	rs315491752	61491491	5.47416	92864328	92864368	Feed intake QTL (165753)	67812470
ADFI	Chr.1	rs738128385	61492571	5.32007	92864328	92864368	Feed intake QTL (165753)	67812470
ADFI	Chr.1	rs13971188	168753775	5.42756	168801970	168802010	Feed intake QTL (64809)	143750112
ADFI	Chr.1	rs317901741	25051898	5.34745	0	100	Feed intake QTL (12460)	-25051898
ADFI	Chr.1	rs312758238	61489463	6.26787	92864328	92864368	Feed intake QTL (165753)	67812470
ADFI	Chr.1	rs315491752	61491491	5.47416	92864328	92864368	Feed intake QTL (165753)	67812470
ADFI	Chr.1	rs738128385	61492571	5.32007	92864328	92864368	Feed intake QTL (165753)	67812470
ADFI	Chr.1	rs13971188	168753775	5.42756	168801970	168802010	Feed intake QTL (64809)	143750112
ADFI	Chr.3	rs317444296	68297975	5.39573	80121132	80121172	Feed intake QTL (64952)	11823197
ADFI	Chr.3	rs316921862	68299209	6.05794	80121132	80121172	Feed intake QTL (64952)	11823197
ADFI	Chr.3	rs741035523	68299817	5.58497	80121132	80121172	Feed intake QTL (64952)	11823197
ADFI	Chr.3	rs732400381	68303170	5.39573	80121132	80121172	Feed intake QTL (64952)	11823197
ADFI	Chr.3	rs739686389	68303256	5.39573	80121132	80121172	Feed intake QTL (64952)	11823197
ADFI	Chr.3	rs736584687	68303993	5.39573	80121132	80121172	Feed intake QTL (64952)	11823197
ADFI	Chr.3	rs317068393	68327288	5.39573	80121132	80121172	Feed intake QTL (64952)	11823197
ADFI	Chr.3	rs315596273	68329804	5.59211	80121132	80121172	Feed intake QTL (64952)	11823197
ADFI	Chr.3	rs315180031	68330134	5.59211	80121132	80121172	Feed intake QTL (64952)	11823197
ADFI	Chr.3	rs14373195	68415735	5.65024	80121132	80121172	Feed intake QTL (64952)	11823197
ADFI	Chr.3	rs314156216	68416176	5.65024	80121132	80121172	Feed intake QTL (64952)	11823197
ADFI	Chr.3	rs312626507	68416795	5.39573	80121132	80121172	Feed intake QTL (64952)	11823197
ADFI	Chr.3	rs14373198	68416928	5.39573	80121132	80121172	Feed intake QTL (64952)	11823197
ADFI	Chr.3	rs14373199	68416995	5.65024	80121132	80121172	Feed intake QTL (64952)	11823197
ADFI	Chr.3	rs14373200	68417028	5.39573	80121132	80121172	Feed intake QTL (64952)	11823197
ADFI	Chr.3	rs14373201	68417147	5.39573	80121132	80121172	Feed intake QTL (64952)	11823197
ADFI	Chr.3	rs14373202	68417163	5.39573	80121132	80121172	Feed intake QTL (64952)	11823197
ADFI	Chr.3	rs14373203	68417228	5.39573	80121132	80121172	Feed intake QTL (64952)	11823197
ADFI	Chr.3	rs14373204	68417238	5.39573	80121132	80121172	Feed intake QTL (64952)	11823197
ADFI	Chr.3	rs14373205	68417247	5.39573	80121132	80121172	Feed intake QTL (64952)	11823197
ADFI	Chr.3	rs14373206	68417258	5.39573	80121132	80121172	Feed intake QTL (64952)	11823197
ADFI	Chr.3	rs15382104	68417459	5.39573	80121132	80121172	Feed intake QTL (64952)	11823197
ADFI	Chr.3	rs15382106	68417489	5.39573	80121132	80121172	Feed intake QTL (64952)	11823197
ADFI	Chr.3	rs15382109	68418451	5.39573	80121132	80121172	Feed intake QTL (64952)	11823197
ADFI	Chr.3	rs312340707	68418569	5.39573	80121132	80121172	Feed intake QTL (64952)	11823197
ADFI	Chr.3	rs16295607	68420966	5.39573	80121132	80121172	Feed intake QTL (64952)	11823197
ADFI	Chr.3	rs16295618	68422160	5.39573	80121132	80121172	Feed intake QTL (64952)	11823197
ADFI	Chr.3	rs16295620	68422338	5.39573	80121132	80121172	Feed intake QTL (64952)	11823197
ADFI	Chr.3	rs312852504	68422384	5.39573	80121132	80121172	Feed intake QTL (64952)	11823197
ADFI	Chr.3	rs733011117	68422652	5.39573	80121132	80121172	Feed intake QTL (64952)	11823197
ADFI	Chr.3	3:68422664	68422664	5.39573	80121132	80121172	Feed intake QTL (64952)	11823197
ADFI	Chr.3	rs739765391	68422673	5.39573	80121132	80121172	Feed intake QTL (64952)	11823197
ADFI	Chr.3	rs732380273	68422675	5.39573	80121132	80121172	Feed intake QTL (64952)	11823197
ADFI	Chr.3	rs314987417	68423677	5.39573	80121132	80121172	Feed intake QTL (64952)	11823197
ADFI	Chr.3	rs313889161	68424956	5.39573	80121132	80121172	Feed intake QTL (64952)	11823197
ADFI	Chr.3	rs315144085	68425010	5.39573	80121132	80121172	Feed intake QTL (64952)	11823197
ADFI	Chr.3	rs740909017	68425059	5.39573	80121132	80121172	Feed intake QTL (64952)	11823197
ADFI	Chr.3	rs316104357	68427767	5.39573	80121132	80121172	Feed intake QTL (64952)	11823197
ADFI	Chr.3	rs740279410	68428113	5.39573	80121132	80121172	Feed intake QTL (64952)	11823197
ADFI	Chr.3	rs314040944	68428262	5.39573	80121132	80121172	Feed intake QTL (64952)	11823197
ADFI	Chr.3	rs315691403	68429535	5.39573	80121132	80121172	Feed intake QTL (64952)	11823197
ADFI	Chr.3	3:68429566	68429566	5.39573	80121132	80121172	Feed intake QTL (64952)	11823197
ADFI	Chr.3	rs733880844	68431512	5.39573	80121132	80121172	Feed intake QTL (64952)	11823197
ADFI	Chr.3	rs733702702	68434645	5.39573	80121132	80121172	Feed intake QTL (64952)	11823197
ADFI	Chr.3	rs738285154	68434856	5.39573	80121132	80121172	Feed intake QTL (64952)	11823197
ADFI	Chr.3	rs732089710	68434866	5.39573	80121132	80121172	Feed intake QTL (64952)	11823197
ADFI	Chr.3	rs313973389	68455075	5.39573	80121132	80121172	Feed intake QTL (64952)	11823197
ADFI	Chr.3	rs315828335	68455182	5.39573	80121132	80121172	Feed intake QTL (64952)	11823197
ADFI	Chr.3	rs317295515	68475880	5.39573	80121132	80121172	Feed intake QTL (64952)	11823197
ADFI	Chr.1	rs317901741	25051898	5.34745	0	100	Feed intake QTL (12460)	-25051898
ADFI	Chr.1	rs312758238	61489463	6.26787	92864328	92864368	Feed intake QTL (165753)	67812470
ADFI	Chr.1	rs315491752	61491491	5.47416	92864328	92864368	Feed intake QTL (165753)	67812470
ADFI	Chr.1	rs738128385	61492571	5.32007	92864328	92864368	Feed intake QTL (165753)	67812470
ADFI	Chr.1	rs13971188	168753775	5.42756	168801970	168802010	Feed intake QTL (64809)	143750112
ADFI	Chr.3	rs317444296	68297975	5.39573	80121132	80121172	Feed intake QTL (64952)	11823197
ADFI	Chr.3	rs316921862	68299209	6.05794	80121132	80121172	Feed intake QTL (64952)	11823197
ADFI	Chr.3	rs741035523	68299817	5.58497	80121132	80121172	Feed intake QTL (64952)	11823197
ADFI	Chr.3	rs732400381	68303170	5.39573	80121132	80121172	Feed intake QTL (64952)	11823197
ADFI	Chr.3	rs739686389	68303256	5.39573	80121132	80121172	Feed intake QTL (64952)	11823197
ADFI	Chr.3	rs736584687	68303993	5.39573	80121132	80121172	Feed intake QTL (64952)	11823197
ADFI	Chr.3	rs317068393	68327288	5.39573	80121132	80121172	Feed intake QTL (64952)	11823197
ADFI	Chr.3	rs315596273	68329804	5.59211	80121132	80121172	Feed intake QTL (64952)	11823197
ADFI	Chr.3	rs315180031	68330134	5.59211	80121132	80121172	Feed intake QTL (64952)	11823197
ADFI	Chr.3	rs14373195	68415735	5.65024	80121132	80121172	Feed intake QTL (64952)	11823197
ADFI	Chr.3	rs314156216	68416176	5.65024	80121132	80121172	Feed intake QTL (64952)	11823197
ADFI	Chr.3	rs312626507	68416795	5.39573	80121132	80121172	Feed intake QTL (64952)	11823197
ADFI	Chr.3	rs14373198	68416928	5.39573	80121132	80121172	Feed intake QTL (64952)	11823197
ADFI	Chr.3	rs14373199	68416995	5.65024	80121132	80121172	Feed intake QTL (64952)	11823197
ADFI	Chr.3	rs14373200	68417028	5.39573	80121132	80121172	Feed intake QTL (64952)	11823197
ADFI	Chr.3	rs14373201	68417147	5.39573	80121132	80121172	Feed intake QTL (64952)	11823197
ADFI	Chr.3	rs14373202	68417163	5.39573	80121132	80121172	Feed intake QTL (64952)	11823197
ADFI	Chr.3	rs14373203	68417228	5.39573	80121132	80121172	Feed intake QTL (64952)	11823197
ADFI	Chr.3	rs14373204	68417238	5.39573	80121132	80121172	Feed intake QTL (64952)	11823197
ADFI	Chr.3	rs14373205	68417247	5.39573	80121132	80121172	Feed intake QTL (64952)	11823197
ADFI	Chr.3	rs14373206	68417258	5.39573	80121132	80121172	Feed intake QTL (64952)	11823197
ADFI	Chr.3	rs15382104	68417459	5.39573	80121132	80121172	Feed intake QTL (64952)	11823197
ADFI	Chr.3	rs15382106	68417489	5.39573	80121132	80121172	Feed intake QTL (64952)	11823197
ADFI	Chr.3	rs15382109	68418451	5.39573	80121132	80121172	Feed intake QTL (64952)	11823197
ADFI	Chr.3	rs312340707	68418569	5.39573	80121132	80121172	Feed intake QTL (64952)	11823197
ADFI	Chr.3	rs16295607	68420966	5.39573	80121132	80121172	Feed intake QTL (64952)	11823197
ADFI	Chr.3	rs16295618	68422160	5.39573	80121132	80121172	Feed intake QTL (64952)	11823197
ADFI	Chr.3	rs16295620	68422338	5.39573	80121132	80121172	Feed intake QTL (64952)	11823197
ADFI	Chr.3	rs312852504	68422384	5.39573	80121132	80121172	Feed intake QTL (64952)	11823197
ADFI	Chr.3	rs733011117	68422652	5.39573	80121132	80121172	Feed intake QTL (64952)	11823197
ADFI	Chr.3	3:68422664	68422664	5.39573	80121132	80121172	Feed intake QTL (64952)	11823197
ADFI	Chr.3	rs739765391	68422673	5.39573	80121132	80121172	Feed intake QTL (64952)	11823197
ADFI	Chr.3	rs732380273	68422675	5.39573	80121132	80121172	Feed intake QTL (64952)	11823197
ADFI	Chr.3	rs314987417	68423677	5.39573	80121132	80121172	Feed intake QTL (64952)	11823197
ADFI	Chr.3	rs313889161	68424956	5.39573	80121132	80121172	Feed intake QTL (64952)	11823197
ADFI	Chr.3	rs315144085	68425010	5.39573	80121132	80121172	Feed intake QTL (64952)	11823197
ADFI	Chr.3	rs740909017	68425059	5.39573	80121132	80121172	Feed intake QTL (64952)	11823197
ADFI	Chr.3	rs316104357	68427767	5.39573	80121132	80121172	Feed intake QTL (64952)	11823197
ADFI	Chr.3	rs740279410	68428113	5.39573	80121132	80121172	Feed intake QTL (64952)	11823197
ADFI	Chr.3	rs314040944	68428262	5.39573	80121132	80121172	Feed intake QTL (64952)	11823197
ADFI	Chr.3	rs315691403	68429535	5.39573	80121132	80121172	Feed intake QTL (64952)	11823197
ADFI	Chr.3	3:68429566	68429566	5.39573	80121132	80121172	Feed intake QTL (64952)	11823197
ADFI	Chr.3	rs733880844	68431512	5.39573	80121132	80121172	Feed intake QTL (64952)	11823197
ADFI	Chr.3	rs733702702	68434645	5.39573	80121132	80121172	Feed intake QTL (64952)	11823197
ADFI	Chr.3	rs738285154	68434856	5.39573	80121132	80121172	Feed intake QTL (64952)	11823197
ADFI	Chr.3	rs732089710	68434866	5.39573	80121132	80121172	Feed intake QTL (64952)	11823197
ADFI	Chr.3	rs313973389	68455075	5.39573	80121132	80121172	Feed intake QTL (64952)	11823197
ADFI	Chr.3	rs315828335	68455182	5.39573	80121132	80121172	Feed intake QTL (64952)	11823197
ADFI	Chr.3	rs317295515	68475880	5.39573	80121132	80121172	Feed intake QTL (64952)	11823197
ADFI	Chr.4	rs735749679	1504353	5.37763	0	100	Feed intake QTL (3344)	-1504353
ADFI	Chr.4	rs314700092	1505383	5.37763	0	100	Feed intake QTL (3344)	-1504353
ADFI	Chr.4	rs733394943	1505437	5.37763	0	100	Feed intake QTL (3344)	-1504353
ADFI	Chr.4	rs794173208	1505529	5.37763	0	100	Feed intake QTL (3344)	-1504353
ADFI	Chr.4	4:1505530	1505530	5.37763	0	100	Feed intake QTL (3344)	-1504353
ADFI	Chr.4	4:1505540	1505540	5.37763	0	100	Feed intake QTL (3344)	-1504353
ADFI	Chr.4	4:1505560	1505560	5.37763	0	100	Feed intake QTL (3344)	-1504353
ADFI	Chr.4	rs316416869	1506419	5.97911	0	100	Feed intake QTL (3344)	-1504353
ADFI	Chr.4	rs312745244	1506580	5.37763	0	100	Feed intake QTL (3344)	-1504353
ADFI	Chr.4	4:1507043	1507043	5.37763	0	100	Feed intake QTL (3344)	-1504353
ADFI	Chr.4	rs317342474	1507444	5.37763	0	100	Feed intake QTL (3344)	-1504353
ADFI	Chr.4	rs732952905	1507533	5.3137	0	100	Feed intake QTL (3344)	-1504353
ADFI	Chr.4	4:1508313	1508313	5.37763	0	100	Feed intake QTL (3344)	-1504353
ADFI	Chr.4	rs317191914	1509698	5.6154	0	100	Feed intake QTL (3344)	-1504353
ADFI	Chr.4	rs317191914	1509698	5.6154	0	100	Feed intake QTL (3344)	-1504353
ADFI	Chr.4	rs734110427	1509922	5.6154	0	100	Feed intake QTL (3344)	-1504353
ADFI	Chr.4	rs734110427	1509922	5.6154	0	100	Feed intake QTL (3344)	-1504353
ADFI	Chr.4	4:1510112	1510112	5.37763	0	100	Feed intake QTL (3344)	-1504353
ADFI	Chr.4	4:1510112	1510112	5.37763	0	100	Feed intake QTL (3344)	-1504353
ADFI	Chr.4	4:1511678	1511678	5.37763	0	100	Feed intake QTL (3344)	-1504353
ADFI	Chr.4	4:1511678	1511678	5.37763	0	100	Feed intake QTL (3344)	-1504353
ADFI	Chr.4	rs315706485	1512323	5.5016	0	100	Feed intake QTL (3344)	-1504353
ADFI	Chr.4	rs315706485	1512323	5.5016	0	100	Feed intake QTL (3344)	-1504353
ADFI	Chr.4	rs794715156	1512920	5.37763	0	100	Feed intake QTL (3344)	-1504353
ADFI	Chr.4	rs794715156	1512920	5.37763	0	100	Feed intake QTL (3344)	-1504353
ADFI	Chr.4	rs314072215	1517089	5.37763	0	100	Feed intake QTL (3344)	-1504353
ADFI	Chr.4	rs316682447	1517800	5.37763	0	100	Feed intake QTL (3344)	-1504353
ADFI	Chr.4	4:1518598	1518598	5.37763	0	100	Feed intake QTL (3344)	-1504353
ADFI	Chr.4	4:1521227	1521227	5.37763	0	100	Feed intake QTL (3344)	-1504353
ADFI	Chr.4	rs732596826	1523213	5.37763	0	100	Feed intake QTL (3344)	-1504353
ADFI	Chr.4	rs739628854	1527897	5.61511	0	100	Feed intake QTL (3344)	-1504353
ADFI	Chr.4	rs739628854	1527897	5.61511	0	100	Feed intake QTL (3344)	-1504353
ADFI	Chr.4	rs316335586	1527928	5.61511	0	100	Feed intake QTL (3344)	-1504353
ADFI	Chr.4	rs316335586	1527928	5.61511	0	100	Feed intake QTL (3344)	-1504353
ADFI	Chr.4	rs732450170	1528060	5.61511	0	100	Feed intake QTL (3344)	-1504353
ADFI	Chr.4	rs732450170	1528060	5.61511	0	100	Feed intake QTL (3344)	-1504353
ADFI	Chr.4	rs738849369	1528365	5.5342	0	100	Feed intake QTL (3344)	-1504353
ADFI	Chr.4	rs738849369	1528365	5.5342	0	100	Feed intake QTL (3344)	-1504353
ADFI	Chr.4	4:1528420	1528420	5.5342	0	100	Feed intake QTL (3344)	-1504353
ADFI	Chr.4	4:1528420	1528420	5.5342	0	100	Feed intake QTL (3344)	-1504353
ADFI	Chr.4	rs314420941	1528630	5.5342	0	100	Feed intake QTL (3344)	-1504353
ADFI	Chr.4	rs314420941	1528630	5.5342	0	100	Feed intake QTL (3344)	-1504353
ADFI	Chr.4	rs736579938	1528689	5.5342	0	100	Feed intake QTL (3344)	-1504353
ADFI	Chr.4	rs736579938	1528689	5.5342	0	100	Feed intake QTL (3344)	-1504353
ADFI	Chr.4	rs313677161	1528706	5.61511	0	100	Feed intake QTL (3344)	-1504353
ADFI	Chr.4	rs313677161	1528706	5.61511	0	100	Feed intake QTL (3344)	-1504353
ADFI	Chr.4	rs315169998	1529116	5.37754	0	100	Feed intake QTL (3344)	-1504353
ADFI	Chr.4	rs315169998	1529116	5.37754	0	100	Feed intake QTL (3344)	-1504353
ADFI	Chr.4	rs732419752	1531233	5.37763	0	100	Feed intake QTL (3344)	-1504353
ADFI	Chr.4	rs734524331	1531332	5.64353	0	100	Feed intake QTL (3344)	-1504353
ADFI	Chr.4	rs794007655	1551532	5.37763	0	100	Feed intake QTL (3344)	-1504353
ADFI	Chr.4	rs794490923	1551963	5.37763	0	100	Feed intake QTL (3344)	-1504353
ADFI	Chr.4	rs313886200	1552091	6.13053	0	100	Feed intake QTL (3344)	-1504353
ADFI	Chr.4	rs739958354	1553565	5.37763	0	100	Feed intake QTL (3344)	-1504353
ADFI	Chr.4	rs732962964	1586409	5.62912	0	100	Feed intake QTL (3344)	-1504353
ADFI	Chr.4	rs732962964	1586409	5.62912	0	100	Feed intake QTL (3344)	-1504353
ADFI	Chr.4	rs732962964	1586409	5.62912	0	100	Feed intake QTL (3344)	-1504353
ADFI	Chr.4	4:1586764	1586764	5.37763	0	100	Feed intake QTL (3344)	-1504353
ADFI	Chr.4	4:1586764	1586764	5.37763	0	100	Feed intake QTL (3344)	-1504353
ADFI	Chr.4	4:1586764	1586764	5.37763	0	100	Feed intake QTL (3344)	-1504353
ADFI	Chr.4	rs317002539	1615803	5.95018	0	100	Feed intake QTL (3344)	-1504353
ADFI	Chr.4	rs736430573	1616138	5.95018	0	100	Feed intake QTL (3344)	-1504353
ADFI	Chr.4	rs313675194	1616216	5.95018	0	100	Feed intake QTL (3344)	-1504353
ADFI	Chr.4	rs15547662	39092329	5.81756	76678759	76678799	Feed intake QTL (64855)	75174446
ADFI	Chr.4	rs15547669	39092575	5.81756	76678759	76678799	Feed intake QTL (64855)	75174446
ADFI	Chr.4	rs16393368	39092922	5.81756	76678759	76678799	Feed intake QTL (64855)	75174446
ADFI	Chr.4	rs16393370	39092987	5.81756	76678759	76678799	Feed intake QTL (64855)	75174446
ADFI	Chr.4	rs314050778	39093406	5.81756	76678759	76678799	Feed intake QTL (64855)	75174446
ADFI	Chr.4	rs315627274	39096310	6.04703	76678759	76678799	Feed intake QTL (64855)	75174446
ADFI	Chr.4	rs732788369	39099609	6.04703	76678759	76678799	Feed intake QTL (64855)	75174446
ADFI	Chr.4	rs733900788	39101005	6.2116	76678759	76678799	Feed intake QTL (64855)	75174446
ADFI	Chr.4	rs738689417	39101034	6.2116	76678759	76678799	Feed intake QTL (64855)	75174446
ADFI	Chr.4	rs737885204	39101076	6.19284	76678759	76678799	Feed intake QTL (64855)	75174446
ADFI	Chr.4	rs731651583	39101077	6.19284	76678759	76678799	Feed intake QTL (64855)	75174446
ADFI	Chr.4	rs735096749	39101097	6.19284	76678759	76678799	Feed intake QTL (64855)	75174446
ADFI	Chr.4	rs317037789	39102092	6.04855	76678759	76678799	Feed intake QTL (64855)	75174446
ADFI	Chr.4	rs315832934	39102256	6.04855	76678759	76678799	Feed intake QTL (64855)	75174446
ADFI	Chr.4	rs313858456	39104807	6.04855	76678759	76678799	Feed intake QTL (64855)	75174446
ADFI	Chr.4	rs316427025	39109718	6.01827	76678759	76678799	Feed intake QTL (64855)	75174446
ADFI	Chr.4	rs316427025	39109718	6.01827	76678759	76678799	Feed intake QTL (64855)	75174446
ADFI	Chr.4	rs314517773	39109762	6.04855	76678759	76678799	Feed intake QTL (64855)	75174446
ADFI	Chr.4	rs314517773	39109762	6.04855	76678759	76678799	Feed intake QTL (64855)	75174446
ADFI	Chr.4	rs315082210	39111975	6.0229	76678759	76678799	Feed intake QTL (64855)	75174446
ADFI	Chr.4	rs315082210	39111975	6.0229	76678759	76678799	Feed intake QTL (64855)	75174446
ADFI	Chr.4	rs14477054	58860713	5.51125	76678759	76678799	Feed intake QTL (64855)	75174446
ADFI	Chr.4	rs13665151	79904769	5.69981	76678759	76678799	Feed intake QTL (64855)	75174446
ADFI	Chr.4	rs13665151	79904769	5.69981	76678759	76678799	Feed intake QTL (64855)	75174446
ADFI	Chr.4	rs13665152	79904785	5.71489	76678759	76678799	Feed intake QTL (64855)	75174446
ADFI	Chr.4	rs13665152	79904785	5.71489	76678759	76678799	Feed intake QTL (64855)	75174446
ADFI	Chr.4	rs13665156	79904826	5.71489	76678759	76678799	Feed intake QTL (64855)	75174446
ADFI	Chr.4	rs13665156	79904826	5.71489	76678759	76678799	Feed intake QTL (64855)	75174446
ADFI	Chr.4	rs314267404	79906240	5.68641	76678759	76678799	Feed intake QTL (64855)	75174446
ADFI	Chr.4	rs314267404	79906240	5.68641	76678759	76678799	Feed intake QTL (64855)	75174446
ADFI	Chr.4	rs318211657	79911505	5.56483	76678759	76678799	Feed intake QTL (64855)	75174446
ADFI	Chr.4	rs794688947	83309571	5.63873	76678759	76678799	Feed intake QTL (64855)	75174446
ADFI	Chr.4	4:83310109	83310109	5.63873	76678759	76678799	Feed intake QTL (64855)	75174446
ADFI	Chr.4	rs312925954	83312317	5.76722	76678759	76678799	Feed intake QTL (64855)	75174446
ADFI	Chr.4	rs794210437	83312403	5.76722	76678759	76678799	Feed intake QTL (64855)	75174446
ADFI	Chr.4	rs794090272	83312701	5.76722	76678759	76678799	Feed intake QTL (64855)	75174446
ADFI	Chr.4	rs315307377	83312964	5.63873	76678759	76678799	Feed intake QTL (64855)	75174446
ADFI	Chr.4	rs794340575	83313966	5.63873	76678759	76678799	Feed intake QTL (64855)	75174446
ADFI	Chr.4	rs740129445	83327510	5.57893	76678759	76678799	Feed intake QTL (64855)	75174446
ADFI	Chr.4	rs13666791	84271978	5.38486	76678759	76678799	Feed intake QTL (64855)	75174446
ADFI	Chr.4	rs318068382	84272528	5.32949	76678759	76678799	Feed intake QTL (64855)	75174446
ADFI	Chr.4	rs740361822	84273222	5.38486	76678759	76678799	Feed intake QTL (64855)	75174446
ADFI	Chr.4	rs14499682	84274163	5.32949	76678759	76678799	Feed intake QTL (64855)	75174446
ADFI	Chr.4	rs733797271	84274573	5.61365	76678759	76678799	Feed intake QTL (64855)	75174446
ADFI	Chr.4	rs316906755	84276277	5.45855	76678759	76678799	Feed intake QTL (64855)	75174446
RFI	Chr.4	rs313854338	73741830	5.90233	0	100	Residual feed intake QTL (6689)	-73741830
RFI	Chr.4	rs313854338	73741830	5.90233	0	100	Residual feed intake QTL (6689)	-73741830
RFI	Chr.4	rs316958068	73747618	5.97709	0	100	Residual feed intake QTL (6689)	-73741830
RFI	Chr.4	rs315325107	73752619	5.42498	0	100	Residual feed intake QTL (6689)	-73741830
RFI	Chr.4	rs14695210	73752871	5.48954	0	100	Residual feed intake QTL (6689)	-73741830
RFI	Chr.4	rs14695211	73752872	5.48954	0	100	Residual feed intake QTL (6689)	-73741830
RFI	Chr.4	rs14695214	73752918	5.31256	0	100	Residual feed intake QTL (6689)	-73741830
RFI	Chr.4	rs316803696	73974968	5.59948	0	100	Residual feed intake QTL (6689)	-73741830
RFI	Chr.4	rs316803696	73974968	5.59948	0	100	Residual feed intake QTL (6689)	-73741830
RFI	Chr.4	rs312732095	73975202	5.50254	0	100	Residual feed intake QTL (6689)	-73741830
RFI	Chr.4	rs312732095	73975202	5.50254	0	100	Residual feed intake QTL (6689)	-73741830
RFI	Chr.4	rs80771685	74018582	5.50377	0	100	Residual feed intake QTL (6689)	-73741830
RFI	Chr.4	rs80771685	74018582	5.50377	0	100	Residual feed intake QTL (6689)	-73741830
RFI	Chr.4	rs80693817	74018901	5.4223	0	100	Residual feed intake QTL (6689)	-73741830
RFI	Chr.4	rs80693817	74018901	5.4223	0	100	Residual feed intake QTL (6689)	-73741830
RFI	Chr.4	rs15633945	83316006	5.57625	0	100	Residual feed intake QTL (6689)	-73741830
RFI	Chr.4	rs16445394	83432148	6.0354	0	100	Residual feed intake QTL (6689)	-73741830
RFI	Chr.4	rs313854338	73741830	5.90233	0	100	Residual feed intake QTL (6689)	-73741830
RFI	Chr.4	rs313854338	73741830	5.90233	0	100	Residual feed intake QTL (6689)	-73741830
RFI	Chr.4	rs316958068	73747618	5.97709	0	100	Residual feed intake QTL (6689)	-73741830
RFI	Chr.4	rs315325107	73752619	5.42498	0	100	Residual feed intake QTL (6689)	-73741830
RFI	Chr.4	rs14695210	73752871	5.48954	0	100	Residual feed intake QTL (6689)	-73741830
RFI	Chr.4	rs14695211	73752872	5.48954	0	100	Residual feed intake QTL (6689)	-73741830
RFI	Chr.4	rs14695214	73752918	5.31256	0	100	Residual feed intake QTL (6689)	-73741830
RFI	Chr.4	rs316803696	73974968	5.59948	0	100	Residual feed intake QTL (6689)	-73741830
RFI	Chr.4	rs316803696	73974968	5.59948	0	100	Residual feed intake QTL (6689)	-73741830
RFI	Chr.4	rs312732095	73975202	5.50254	0	100	Residual feed intake QTL (6689)	-73741830
RFI	Chr.4	rs312732095	73975202	5.50254	0	100	Residual feed intake QTL (6689)	-73741830
RFI	Chr.4	rs80771685	74018582	5.50377	0	100	Residual feed intake QTL (6689)	-73741830
RFI	Chr.4	rs80771685	74018582	5.50377	0	100	Residual feed intake QTL (6689)	-73741830
RFI	Chr.4	rs80693817	74018901	5.4223	0	100	Residual feed intake QTL (6689)	-73741830
RFI	Chr.4	rs80693817	74018901	5.4223	0	100	Residual feed intake QTL (6689)	-73741830
RFI	Chr.4	rs15633945	83316006	5.57625	0	100	Residual feed intake QTL (6689)	-73741830
RFI	Chr.4	rs16445394	83432148	6.0354	0	100	Residual feed intake QTL (6689)	-73741830
RFI	Chr.Z	Z:26573114	26573114	5.52162	2137302	7811885	Residual feed intake QTL (64576)	-24435812
RFI	Chr.Z	Z:26573114	26573114	5.52162	2137302	7811885	Residual feed intake QTL (64576)	-24435812
RFI	Chr.Z	Z:26624216	26624216	5.31728	2137302	7811885	Residual feed intake QTL (64576)	-24435812
1 The distance between the SNP and the QTL (> 0 , QTL located downstream of the SNP; < 0, QTL located upstream of the SNP, with the distance given in base pairs)

## Sheet: Table S5
Table S5 Summary of imputation accuracy from chip data to WGS data
Chr	Mean of R2	S.D of R2	SNPs
1	0.874304	0.160574	2282833
2	0.853339	0.17238	1741303
3	0.871062	0.155949	1330637
4	0.878559	0.151695	1088627
5	0.879198	0.155561	700915
6	0.888576	0.145703	486910
7	0.889295	0.141505	444129
8	0.89806	0.137732	313741
9	0.917469	0.123337	291743
10	0.920232	0.125532	235360
11	0.896777	0.144716	212680
12	0.899403	0.144116	245757
13	0.899785	0.145461	228559
14	0.909377	0.135167	189961
15	0.90621	0.151395	136405
16	0.641649	0.347214	5550
17	0.917754	0.121845	126284
18	0.889627	0.18004	147919
19	0.907816	0.14117	128497
20	0.890617	0.172215	164155
21	0.926486	0.115374	83325
22	0.846824	0.219171	30519
23	0.908608	0.133023	75587
24	0.925112	0.122332	76245
25	0.747782	0.273882	24894
26	0.904886	0.153609	70768
27	0.807994	0.276451	63001
28	0.856816	0.199364	59172
Z	0.35734	0.357901	187544
summary	0.870703	0.17671	11173020
